# Supplementary material for: Comparable contributions of structural-functional constraints and expression level to the rate of protein sequence evolution
Source: Biol Direct. 2008 Oct 7;3:40. doi: 10.1186/1745-6150-3-40 (PMC2572155; doi:10.1186/1745-6150-3-40)
Supplement: Additional file 1 — Comparison of the domain evolution rate differences in all human proteins and in multidomain proteins (text). [file 1745-6150-3-40-S1.txt]

C1	SCOP superfamily (domain 1)
C1 name	SCOP superfamily name (domain 1)
C2	SCOP superfamily (domain 2)
C2 name	SCOP superfamily name (domain 3)
NoPro	number of multidomain proteins with both C1 and C2
DMav	average log[10] of the ratios of evolutionary rates of C1 and C2 in multidomain proteins
DMsd	standard deviation of the above
N1	number C1 domains in genome
N2	number C2 domains in genome
DAav	average log[10] of the ratios of evolutionary rates of all (N1*N2) possible combinations of C1 and C2 domains
DAsd	standard deviation of the above

C1	C1 name	C2	C2 name	NoPro	DMav	DMsd	N1	N2	DAav	DAsd
a.1.2	alpha-helical ferredoxin	c.1.4	FMN-linked oxidoreductases	1	0.5596	0	2	4	-0.9995	1.078
a.1.2	alpha-helical ferredoxin	c.3.1	FAD/NAD(P)-binding domain	1	0.0592	0	2	21	-0.6311	1.1415
a.1.2	alpha-helical ferredoxin	d.15.4	2Fe-2S ferredoxin-like	1	-0.4639	0	2	6	-0.0179	1.315
a.1.2	alpha-helical ferredoxin	d.58.1	4Fe-4S ferredoxins	1	-0.7381	0	2	3	0.2525	1.5795
a.100.1	6-phosphogluconate dehydrogenase C-terminal domain-like	b.34.9	Tudor/PWWP/MBT	1	-0.3716	0	11	31	0.4447	1.9054
a.100.1	6-phosphogluconate dehydrogenase C-terminal domain-like	c.14.1	ClpP/crotonase	2	-0.3897	0.5088	11	17	-0.4314	1.5439
a.100.1	6-phosphogluconate dehydrogenase C-terminal domain-like	c.2.1	NAD(P)-binding Rossmann-fold domains	10	-0.0225	0.6808	11	114	-0.3815	1.5384
a.102.4	Terpenoid cyclases/Protein prenyltransferases	a.50.1	Anaphylotoxins (complement system)	1	-0.936	0	9	1	-1.5827	1.0567
a.102.4	Terpenoid cyclases/Protein prenyltransferases	b.2.4	Alpha-macroglobulin receptor domain	3	0.0145	0.3111	9	3	-0.4835	1.0259
a.102.4	Terpenoid cyclases/Protein prenyltransferases	b.40.3	TIMP-like	2	-0.4971	0.3085	9	8	0.1143	1.5656
a.109.1	Class II MHC-associated invariant chain ectoplasmic trimerization domain	g.28.1	Thyroglobulin type-1 domain	1	1.027	0	1	5	1.3797	1.2421
a.11.1	Acyl-CoA binding protein	c.14.1	ClpP/crotonase	1	-0.8962	0	7	17	-0.1216	1.8087
a.11.1	Acyl-CoA binding protein	d.211.1	Ankyrin repeat	1	-0.5246	0	7	139	0.5527	1.9016
a.11.2	Second domain of FERM	a.137.5	Moesin tail domain	3	-0.7497	0.8269	25	3	0.1392	1.3621
a.11.2	Second domain of FERM	a.215.1	A middle domain of Talin 1	2	-0.5902	0.4975	25	2	1.0254	1.3271
a.11.2	Second domain of FERM	a.216.1	I/LWEQ domain	2	-0.465	0.202	25	4	0.1076	1.6706
a.11.2	Second domain of FERM	a.24.14	FAT domain of focal adhesion kinase	2	-1.7772	1.8147	25	2	-0.4761	1.5966
a.11.2	Second domain of FERM	a.24.9	alpha-catenin/vinculin-like	2	-1.8477	0.3447	25	7	0.1552	1.6916
a.11.2	Second domain of FERM	a.87.1	DBL homology domain (DH-domain)	2	0.0501	0.0519	25	58	-0.6048	1.6768
a.11.2	Second domain of FERM	b.36.1	PDZ domain-like	3	0.2821	0.411	25	112	-0.1754	1.833
a.11.2	Second domain of FERM	b.55.1	PH domain-like	24	0.303	1.2823	25	214	-0.2396	1.79
a.11.2	Second domain of FERM	c.45.1	(Phosphotyrosine protein) phosphatases II	4	0.2299	0.5751	25	88	-0.4381	1.7987
a.11.2	Second domain of FERM	d.144.1	Protein kinase-like (PK-like)	2	-1.0545	1.1	25	436	0.0703	1.864
a.11.2	Second domain of FERM	d.15.1	Ubiquitin-like	20	0.049	1.1399	25	103	-0.4272	1.8279
a.113.1	DNA repair protein MutS, domain III	c.37.1	P-loop containing nucleoside triphosphate hydrolases	5	0.3004	0.5277	5	535	1.2859	1.5383
a.113.1	DNA repair protein MutS, domain III	d.75.2	DNA repair protein MutS, domain I	2	1.0189	0.5659	5	2	0.6058	0.4675
a.114.1	Interferon-induced guanylate-binding protein 1 (GBP1), C-terminal domain	c.37.1	P-loop containing nucleoside triphosphate hydrolases	3	0.5461	0.2361	9	535	2.3436	1.6334
a.114.1	Interferon-induced guanylate-binding protein 1 (GBP1), C-terminal domain	d.144.1	Protein kinase-like (PK-like)	1	3.119	0	9	436	2.5488	1.5158
a.114.1	Interferon-induced guanylate-binding protein 1 (GBP1), C-terminal domain	g.49.1	Cysteine-rich domain	1	0.6025	0	9	28	2.5152	1.6205
a.116.1	GTPase activation domain, GAP	a.147.1	Bcr-Abl oncoprotein oligomerization domain	1	-1.6345	0	63	1	0.2341	1.2856
a.116.1	GTPase activation domain, GAP	a.238.1	BAR/IMD domain-like	2	0.9152	1.1321	63	18	0.8006	1.6929
a.116.1	GTPase activation domain, GAP	a.60.1	SAM/Pointed domain	1	-1.1853	0	63	44	0.2061	1.7209
a.116.1	GTPase activation domain, GAP	a.87.1	DBL homology domain (DH-domain)	2	-0.3893	1.4693	63	58	-0.0507	1.6847
a.116.1	GTPase activation domain, GAP	b.34.2	SH3-domain	7	0.3116	1.0137	63	132	-0.0029	1.7343
a.116.1	GTPase activation domain, GAP	b.36.1	PDZ domain-like	1	0.1776	0	63	112	0.3786	1.8404
a.116.1	GTPase activation domain, GAP	b.55.1	PH domain-like	11	-0.2402	0.7774	63	214	0.3144	1.7976
a.116.1	GTPase activation domain, GAP	c.37.1	P-loop containing nucleoside triphosphate hydrolases	2	-1.0274	0.4366	63	535	0.4191	1.9678
a.116.1	GTPase activation domain, GAP	d.151.1	DNase I-like	1	0.2246	0	63	15	-0.7858	1.6012
a.116.1	GTPase activation domain, GAP	d.93.1	SH2 domain	5	-0.6577	3.9051	63	82	0.0771	1.926
a.116.1	GTPase activation domain, GAP	g.45.1	ArfGap/RecO-like zinc finger	2	0.1626	1.5807	63	16	0.2596	1.6893
a.116.1	GTPase activation domain, GAP	g.49.1	Cysteine-rich domain	2	0.8626	0.3923	63	28	0.5907	1.9551
a.117.1	Ras GEF	a.22.1	Histone-fold	2	1.0901	1.5477	6	40	1.6241	1.4616
a.117.1	Ras GEF	a.87.1	DBL homology domain (DH-domain)	2	0.2014	0.0547	6	58	0.2382	1.3251
a.117.1	Ras GEF	b.55.1	PH domain-like	2	0.2849	0.3625	6	214	0.6033	1.465
a.117.1	Ras GEF	d.15.1	Ubiquitin-like	2	0.9646	0.1243	6	103	0.4158	1.5115
a.117.1	Ras GEF	g.49.1	Cysteine-rich domain	1	-0.0868	0	6	28	0.8796	1.6582
a.118.1	ARM repeat	a.207.1	Formin homology 2 domain (FH2 domain)	6	-0.7279	0.9332	76	14	-1.2266	1.7958
a.118.1	ARM repeat	a.4.5	Winged helix DNA-binding domain	1	-2.1941	0	76	138	-0.0959	1.9099
a.118.1	ARM repeat	b.1.10	Clathrin adaptor appendage domain	6	-2.1561	0.7088	76	11	-0.9824	1.7546
a.118.1	ARM repeat	b.69.6	Clathrin heavy-chain terminal domain	2	0.7105	0.0431	76	1	2.2308	1.4576
a.118.1	ARM repeat	b.7.1	C2 domain (Calcium/lipid-binding domain, CaLB)	6	-0.2439	1.2898	76	84	-0.9464	1.9069
a.118.1	ARM repeat	b.98.1	Leukotriene A4 hydrolase N-terminal domain	1	0.2076	0	76	2	-2.0206	1.5165
a.118.1	ARM repeat	d.105.1	Subdomain of clathrin and coatomer appendage domain	4	-1.821	0.525	76	6	-0.3429	1.6811
a.118.1	ARM repeat	d.144.1	Protein kinase-like (PK-like)	7	0.4388	0.9093	76	436	-0.3799	1.993
a.118.1	ARM repeat	d.15.1	Ubiquitin-like	2	-0.4319	2.7029	76	103	-0.8773	1.9591
a.118.1	ARM repeat	d.92.1	Metalloproteases ("zincins"), catalytic domain	1	0.0606	0	76	83	-1.7465	1.976
a.118.12	Ran-GTPase activating protein 1 (RanGAP1), C-terminal domain	c.10.1	RNI-like	1	1.2038	0	1	19	0.6477	1.2043
a.118.17	Cullin repeat-like	a.4.5	Winged helix DNA-binding domain	5	0.2134	1.3425	6	138	-0.2782	1.6753
a.118.17	Cullin repeat-like	b.55.1	PH domain-like	1	-1.022	0	6	214	-0.8721	1.6909
a.118.17	Cullin repeat-like	e.40.1	Cullin homology domain	4	0.8151	0.8082	6	4	0.9791	1.4606
a.118.18	HCP-like	g.14.1	Kringle-like	1	-2.186	0	3	25	-1.316	2.1746
a.118.19	C-terminal domain of Ku80	b.131.1	SPOC domain-like	1	-0.1689	0	1	4	1.6069	1.9651
a.118.19	C-terminal domain of Ku80	c.62.1	vWA-like	1	-0.4012	0	1	49	1.0455	0.9659
a.118.22	IP3 receptor type 1 binding core, domain 2	b.42.6	MIR domain	3	-0.5305	0.0217	3	6	-0.8557	1.2803
a.118.23	USP8 N-terminal domain-like	c.46.1	Rhodanese/Cell cycle control phosphatase	1	-0.3213	0	1	9	0.4773	1.3067
a.118.23	USP8 N-terminal domain-like	d.3.1	Cysteine proteinases	1	1.1685	0	1	64	0.6592	1.405
a.118.25	TROVE domain-like	c.62.1	vWA-like	1	-0.1683	0	1	49	0.2821	0.9659
a.118.3	Sec7 domain	b.55.1	PH domain-like	4	0.7238	0.4414	11	214	-0.6667	1.5845
a.118.6	Protein prenylyltransferase	c.10.2	L domain-like	1	-0.5923	0	2	140	-0.1038	1.4454
a.118.8	TPR-like	a.2.3	Chaperone J-domain	2	1.0871	0.0811	55	38	0.3191	1.7519
a.118.8	TPR-like	b.34.2	SH3-domain	1	-0.6564	0	55	132	0.2133	1.7135
a.118.8	TPR-like	b.62.1	Cyclophilin-like	1	-0.0024	0	55	17	0.5063	1.8802
a.118.8	TPR-like	d.15.2	CAD & PB1 domains	1	-0.5591	0	55	15	-0.3308	1.7273
a.118.8	TPR-like	d.159.1	Metallo-dependent phosphatases	1	0.4515	0	55	15	1.5025	2.2595
a.118.8	TPR-like	d.211.1	Ankyrin repeat	2	0.5054	1.0117	55	139	-0.0333	1.8015
a.118.8	TPR-like	d.26.1	FKBP-like	4	-0.1326	0.5369	55	16	-0.0462	1.4911
a.118.8	TPR-like	g.44.1	RING/U-box	1	1.3261	0	55	52	0.4406	1.8696
a.118.9	ENTH/VHS domain	a.7.8	GAT-like domain	5	-0.1675	0.5504	16	5	-0.011	1.6085
a.118.9	ENTH/VHS domain	b.1.10	Clathrin adaptor appendage domain	3	-0.0193	0.4539	16	11	-0.7698	1.5069
a.118.9	ENTH/VHS domain	b.34.2	SH3-domain	2	-1.6461	0.0448	16	132	-0.7945	1.6315
a.118.9	ENTH/VHS domain	g.50.1	FYVE/PHD zinc finger	1	-0.7667	0	16	72	-0.5993	1.6191
a.119.1	Lipoxigenase	b.12.1	Lipase/lipooxygenase domain (PLAT/LH2 domain)	6	-0.3025	0.313	6	9	-0.4089	0.7926
a.12.1	Kix domain of CBP (creb binding protein)	a.153.1	Nuclear receptor coactivator interlocking domain	2	-0.9863	0.9402	2	5	-1.0428	0.4993
a.12.1	Kix domain of CBP (creb binding protein)	a.29.2	Bromodomain	2	0.0181	0.5366	2	25	-0.9437	1.2719
a.12.1	Kix domain of CBP (creb binding protein)	g.53.1	TAZ domain	2	0.8266	0.0233	2	2	0.8266	0.019
a.123.1	Nuclear receptor ligand-binding domain	g.39.1	Glucocorticoid receptor-like (DNA-binding domain)	46	0.5921	1.3704	48	101	0.2018	1.8796
a.129.1	GroEL equatorial domain-like	c.8.5	GroEL apical domain-like	1	-0.1157	0	3	7	-0.0143	0.6117
a.137.5	Moesin tail domain	b.55.1	PH domain-like	3	0.556	0.9418	3	214	-0.3789	1.3561
a.137.5	Moesin tail domain	d.15.1	Ubiquitin-like	3	0.4709	0.7389	3	103	-0.5664	1.4067
a.14.1	VHP, Villin headpiece domain	d.109.1	Actin depolymerizing proteins	2	0.0467	0.1967	6	16	-0.4308	1.4738
a.14.1	VHP, Villin headpiece domain	g.39.1	Glucocorticoid receptor-like (DNA-binding domain)	3	-0.5013	1.6677	6	101	0.5182	1.5481
a.140.2	SAP domain	b.131.1	SPOC domain-like	1	0.8798	0	11	4	-0.5023	2.1222
a.140.2	SAP domain	c.62.1	vWA-like	1	1.6981	0	11	49	-1.0637	1.5568
a.140.2	SAP domain	g.50.1	FYVE/PHD zinc finger	1	-1.7261	0	11	72	-0.155	1.6878
a.141.1	Frizzled cysteine-rich domain	b.23.1	Spermadhesin, CUB domain	1	-0.4446	0	18	30	-1.5217	1.7591
a.141.1	Frizzled cysteine-rich domain	b.3.2	Carboxypeptidase regulatory domain-like	1	0.3943	0	18	8	-1.697	1.6424
a.141.1	Frizzled cysteine-rich domain	b.47.1	Trypsin-like serine proteases	1	0.6114	0	18	93	-2.5406	1.613
a.141.1	Frizzled cysteine-rich domain	c.56.5	Zn-dependent exopeptidases	1	1.1312	0	18	21	-1.5628	1.6022
a.141.1	Frizzled cysteine-rich domain	g.12.1	LDL receptor-like module	1	0.4609	0	18	18	-1.3044	1.9053
a.144.1	PABC (PABP) domain	d.148.1	Hect, E3 ligase catalytic domain	1	0.3672	0	3	24	-0.5731	1.207
a.144.1	PABC (PABP) domain	d.58.7	RNA-binding domain, RBD	2	-0.2139	1.4415	3	158	-0.7306	1.4134
a.146.1	Telomeric repeat binding factor (TRF) dimerisation domain	a.4.1	Homeodomain-like	2	-0.8906	0.8043	2	244	1.8854	1.3626
a.147.1	Bcr-Abl oncoprotein oligomerization domain	a.87.1	DBL homology domain (DH-domain)	1	0.2061	0	1	58	-0.2848	1.11
a.149.1	RNase III domain-like	c.37.1	P-loop containing nucleoside triphosphate hydrolases	1	-0.9351	0	2	535	-1.3667	1.9871
a.153.1	Nuclear receptor coactivator interlocking domain	a.29.2	Bromodomain	2	1.0044	0.4036	5	25	0.0991	1.3507
a.153.1	Nuclear receptor coactivator interlocking domain	d.110.3	PYP-like sensor domain (PAS domain)	3	0.241	0.758	5	26	0.0931	1.2191
a.153.1	Nuclear receptor coactivator interlocking domain	g.53.1	TAZ domain	2	1.8129	0.9634	5	2	1.8694	0.4996
a.156.1	S13-like H2TH domain	b.113.1	N-terminal domain of MutM-like DNA repair proteins	1	-0.2565	0	1	1	-0.2565	0
a.156.1	S13-like H2TH domain	g.39.1	Glucocorticoid receptor-like (DNA-binding domain)	1	0.4005	0	1	101	1.9879	1.044
a.157.1	Skp1 dimerisation domain-like	d.42.1	POZ domain	1	-1.4642	0	1	116	-0.9274	1.1064
a.158.1	F-box domain	b.69.4	WD40 repeat-like	2	-0.3849	0.0102	3	78	-0.2136	2.1808
a.158.1	F-box domain	c.10.1	RNI-like	1	-0.7074	0	3	19	-1.9222	1.7539
a.159.1	Protein serine/threonine phosphatase 2C, C-terminal domain	d.219.1	PP2C-like	3	0.6748	0.7296	3	8	1.2151	1.804
a.159.2	FF domain	b.72.1	WW domain	2	-1.2466	0.4807	2	19	-1.4113	0.9918
a.16.1	S15/NS1 RNA-binding domain	b.53.1	Ribosomal protein L25-like	1	0.52	0	2	2	0.2861	0.3223
a.16.1	S15/NS1 RNA-binding domain	c.26.1	Nucleotidylyl transferase	2	1.5427	1.0873	2	20	1.0988	1.2308
a.16.1	S15/NS1 RNA-binding domain	c.51.1	Class II aaRS ABD-related	1	-0.0291	0	2	7	0.5914	1.0445
a.16.1	S15/NS1 RNA-binding domain	d.104.1	Class II aaRS and biotin synthetases	1	0.4046	0	2	17	0.8703	0.7982
a.160.1	PAP/OAS1 substrate-binding domain	d.15.1	Ubiquitin-like	1	-0.6593	0	6	103	0.8371	2.5967
a.160.1	PAP/OAS1 substrate-binding domain	d.218.1	Nucleotidyltransferase	6	-0.495	0.3385	6	11	-0.4138	2.7942
a.160.1	PAP/OAS1 substrate-binding domain	d.58.16	PAP/Archaeal CCA-adding enzyme, C-terminal domain	2	-1.8957	0.0102	6	2	1.2599	2.3334
a.164.1	C-terminal domain of DFF45/ICAD (DFF-C domain)	d.15.2	CAD & PB1 domains	1	0.4382	0	1	15	1.5151	1.2356
a.165.1	Myosin phosphatase inhibitor 17kDa protein, CPI-17	d.144.1	Protein kinase-like (PK-like)	1	5.2327	0	5	436	2.1891	2.3464
a.165.1	Myosin phosphatase inhibitor 17kDa protein, CPI-17	g.39.1	Glucocorticoid receptor-like (DNA-binding domain)	1	5.0376	0	5	101	2.4076	2.1717
a.169.1	BEACH domain	b.55.1	PH domain-like	2	-0.0239	1.8646	6	214	-0.3221	1.5366
a.169.1	BEACH domain	b.69.4	WD40 repeat-like	1	-0.3298	0	6	78	0.0627	1.9622
a.169.1	BEACH domain	g.50.1	FYVE/PHD zinc finger	1	-1.501	0	6	72	-0.4442	1.4489
a.170.1	BRCA2 helical domain	a.171.1	BRCA2 tower domain	1	-0.2301	0	1	1	-0.2301	0
a.170.1	BRCA2 helical domain	b.40.4	Nucleic acid-binding proteins	1	-0.3326	0	1	34	2.2238	1.4145
a.171.1	BRCA2 tower domain	b.40.4	Nucleic acid-binding proteins	1	-0.1026	0	1	34	2.4539	1.4145
a.173.1	Poly A polymerase C-terminal region-like	d.218.1	Nucleotidyltransferase	1	0.9294	0	1	11	-0.3397	1.7229
a.182.1	GatB/YqeY motif	d.128.1	Glutamine synthetase/guanido kinase	1	0.1123	0	1	5	1.5308	0.8195
a.187.1	HAND domain of the nucleosome remodeling ATPase ISWI	a.4.1	Homeodomain-like	4	1.9179	0.5377	2	244	1.0808	1.148
a.187.1	HAND domain of the nucleosome remodeling ATPase ISWI	c.37.1	P-loop containing nucleoside triphosphate hydrolases	2	1.947	1.4588	2	535	0.5136	1.4992
a.189.1	XPC-binding domain	a.5.2	UBA-like	2	0.3084	0.2174	2	24	-1.2364	1.1392
a.189.1	XPC-binding domain	d.15.1	Ubiquitin-like	2	-1.7094	0.3109	2	103	-1.5213	1.3303
a.191.1	Methenyltetrahydrofolate cyclohydrolase-like	d.58.34	Formiminotransferase domain of formiminotransferase-cyclodeaminase.	1	0.702	0	1	1	0.702	0
a.192.1	N-terminal domain of adenylylcyclase associated protein, CAP	b.80.5	C-terminal domain of adenylylcyclase associated protein	2	0.4915	1.1141	2	2	0.4915	0.9139
a.194.1	L27 domain	b.34.2	SH3-domain	3	0.2638	1.9391	8	132	-0.6508	1.7162
a.194.1	L27 domain	b.36.1	PDZ domain-like	8	0.5331	0.7752	8	112	-0.2692	1.8235
a.194.1	L27 domain	c.37.1	P-loop containing nucleoside triphosphate hydrolases	3	0.2438	1.6864	8	535	-0.2288	1.9514
a.194.1	L27 domain	d.144.1	Protein kinase-like (PK-like)	1	1.0379	0	8	436	-0.0235	1.8541
a.2.10	Epsilon subunit of F1F0-ATP synthase C-terminal domain	b.93.1	Epsilon subunit of F1F0-ATP synthase N-terminal domain	1	0.1257	0	1	1	0.1257	0
a.2.11	Fe,Mn superoxide dismutase (SOD), N-terminal domain	d.44.1	Fe,Mn superoxide dismutase (SOD), C-terminal domain	1	-0.1133	0	1	1	-0.1133	0
a.2.17	Endosomal sorting complex assembly domain	d.20.1	UBC-like	1	-2.4271	0	1	37	-0.0313	1.5356
a.2.3	Chaperone J-domain	a.4.1	Homeodomain-like	1	-2.0329	0	38	244	0.8834	1.6817
a.2.3	Chaperone J-domain	b.4.1	HSP40/DnaJ peptide-binding domain	8	0.0761	1.2711	38	8	0.3083	1.7632
a.2.3	Chaperone J-domain	c.45.1	(Phosphotyrosine protein) phosphatases II	2	0.4572	0.5774	38	88	0.013	1.7744
a.2.3	Chaperone J-domain	c.47.1	Thioredoxin-like	1	-1.0168	0	38	77	-0.7631	1.625
a.2.3	Chaperone J-domain	d.144.1	Protein kinase-like (PK-like)	1	0.538	0	38	436	0.5214	1.8407
a.2.3	Chaperone J-domain	g.54.1	DnaJ/Hsp40 cysteine-rich domain	4	0.1513	0.9515	38	4	0.6705	1.5802
a.2.6	HR1 repeat	d.144.1	Protein kinase-like (PK-like)	2	0.1417	0.5386	2	436	0.3562	1.4256
a.2.8	Eukaryotic DNA topoisomerase I, dispensable insert domain	e.15.1	Eukaryotic DNA topoisomerase I, N-terminal DNA-binding fragment	2	0.3139	0.4858	2	2	0.3139	2.2278
a.20.1	PGBD-like	b.66.1	Hemopexin-like domain	14	0.1402	0.9314	15	21	0.3767	2.1359
a.20.1	PGBD-like	d.92.1	Metalloproteases ("zincins"), catalytic domain	14	0.3447	0.6455	15	83	0.7003	2.0006
a.20.1	PGBD-like	g.14.1	Kringle-like	2	-0.7797	1.556	15	25	0.4637	1.9244
a.208.1	Citrobacter dihydroxyacetone kinase extra ATP-binding domain	c.119.1	DAK1/DegV-like	1	-0.0588	0	1	1	-0.0588	0
a.21.1	HMG-box	b.145.1	AXH domain	1	-2.1995	0	42	3	-0.9784	1.4291
a.21.1	HMG-box	b.55.1	PH domain-like	1	1.9177	0	42	214	-0.8393	1.8074
a.21.1	HMG-box	d.122.1	ATPase domain of HSP90 chaperone/DNA topoisomerase II/histidine kinase	1	0.566	0	42	15	-0.9064	1.7523
a.211.1	HD-domain/PDEase-like	d.110.2	GAF domain-like	5	-0.3185	1.4112	19	5	0.0922	1.5072
a.212.1	KRAB domain (Kruppel-associated box)	g.37.1	C2H2 and C2HC zinc fingers	1	0.9062	0	1	255	3.1866	1.2605
a.215.1	A middle domain of Talin 1	a.216.1	I/LWEQ domain	2	0.1252	0.2955	2	4	-0.9178	1.2147
a.215.1	A middle domain of Talin 1	a.24.9	alpha-catenin/vinculin-like	2	-1.2575	0.1528	2	7	-0.8702	1.2161
a.215.1	A middle domain of Talin 1	b.55.1	PH domain-like	2	0.0277	0.0086	2	214	-1.265	1.3174
a.216.1	I/LWEQ domain	a.24.9	alpha-catenin/vinculin-like	2	-1.3828	0.1427	4	7	0.0477	1.5811
a.216.1	I/LWEQ domain	b.55.1	PH domain-like	2	-0.0975	0.2869	4	214	-0.3472	1.6649
a.22.1	Histone-fold	a.87.1	DBL homology domain (DH-domain)	2	-0.8887	1.493	40	58	-1.3859	1.6732
a.22.1	Histone-fold	b.55.1	PH domain-like	2	-0.8053	1.1852	40	214	-1.0208	1.7868
a.22.1	Histone-fold	c.50.1	Macro domain-like	2	-0.9954	0.2997	40	8	-2.0115	1.9226
a.221.1	Lissencephaly-1 protein (Lis-1, PAF-AH alpha) N-terminal domain	b.69.4	WD40 repeat-like	1	2.0408	0	1	78	-0.3606	1.7684
a.222.1	VPS9 domain	d.211.1	Ankyrin repeat	1	-1.1329	0	2	139	0.1484	1.3024
a.222.1	VPS9 domain	g.39.1	Glucocorticoid receptor-like (DNA-binding domain)	1	1.065	0	2	101	1.2407	1.0414
a.235.1	ATP-dependent DNA ligase DNA-binding domain	b.40.4	Nucleic acid-binding proteins	1	-0.0991	0	1	34	1.0202	1.4145
a.235.1	ATP-dependent DNA ligase DNA-binding domain	d.142.2	DNA ligase/mRNA capping enzyme, catalytic domain	1	0.6492	0	1	4	0.2118	0.5253
a.238.1	BAR/IMD domain-like	b.34.2	SH3-domain	7	-0.2683	1.0309	18	132	-0.8035	1.6182
a.24.13	Domain of the SRP/SRP receptor G-proteins	a.36.1	Signal peptide-binding domain	1	0.2565	0	1	1	0.2565	0
a.24.13	Domain of the SRP/SRP receptor G-proteins	c.37.1	P-loop containing nucleoside triphosphate hydrolases	1	0.1771	0	1	535	-1.4329	1.4999
a.24.14	FAT domain of focal adhesion kinase	b.55.1	PH domain-like	2	-0.2111	0.6639	2	214	0.2364	1.5842
a.24.14	FAT domain of focal adhesion kinase	d.144.1	Protein kinase-like (PK-like)	2	0.7227	0.7148	2	436	0.5463	1.6666
a.24.14	FAT domain of focal adhesion kinase	d.15.1	Ubiquitin-like	2	0.5536	1.2993	2	103	0.0489	1.6288
a.24.27	MW0975(SA0943)-like	d.144.1	Protein kinase-like (PK-like)	1	0.9342	0	5	436	0.4537	2.3703
a.24.27	MW0975(SA0943)-like	d.215.1	Smc hinge domain	2	0.4668	0.129	5	3	0.1138	2.6514
a.24.9	alpha-catenin/vinculin-like	b.55.1	PH domain-like	2	1.2852	0.1442	7	214	-0.3949	1.689
a.240.1	BSD domain-like	b.55.1	PH domain-like	1	1.543	0	2	214	-0.021	1.2909
a.242.1	Dcp2 domain-like	d.113.1	Nudix	1	0.5999	0	1	13	-1.662	1.5165
a.245.1	EB1 dimerisation domain-like	a.40.1	Calponin-homology domain, CH-domain	3	1.3865	0.6093	3	44	0.3535	1.2432
a.256.1	RUN domain-like	g.50.1	FYVE/PHD zinc finger	3	-1.0352	0.6343	7	72	-0.5245	1.5013
a.269.1	FtsH protease domain-like	c.37.1	P-loop containing nucleoside triphosphate hydrolases	3	0.3341	0.6868	3	535	-0.1342	1.8505
a.27.1	Anticodon-binding domain of a subclass of class I aminoacyl-tRNA synthetases	b.51.1	ValRS/IleRS/LeuRS editing domain	3	-0.1098	0.1883	5	4	-0.1485	0.7322
a.27.1	Anticodon-binding domain of a subclass of class I aminoacyl-tRNA synthetases	c.26.1	Nucleotidylyl transferase	2	-0.0274	0.8933	5	20	0.8884	1.3283
a.28.1	ACP-like	c.2.1	NAD(P)-binding Rossmann-fold domains	1	0.4128	0	2	114	-0.5126	1.7675
a.28.1	ACP-like	c.69.1	alpha/beta-Hydrolases	1	0.2977	0	2	48	-0.7103	1.8239
a.28.1	ACP-like	c.95.1	Thiolase-like	1	0.7249	0	2	10	-0.5928	1.4626
a.28.3	Retrovirus capsid dimerization domain-like	g.37.1	C2H2 and C2HC zinc fingers	27	0.449	1.196	30	255	1.424	1.5921
a.29.10	MAST3 pre-PK domain-like	b.36.1	PDZ domain-like	3	1.1711	0.9314	4	112	0.1283	1.5689
a.29.10	MAST3 pre-PK domain-like	d.144.1	Protein kinase-like (PK-like)	4	1.2177	0.5712	4	436	0.3741	1.604
a.29.2	Bromodomain	b.69.4	WD40 repeat-like	1	1.9097	0	25	78	-0.1848	2.1622
a.29.2	Bromodomain	c.37.1	P-loop containing nucleoside triphosphate hydrolases	1	1.4926	0	25	535	-0.4649	1.9574
a.29.2	Bromodomain	d.108.1	Acyl-CoA N-acyltransferases (Nat)	2	0.7337	1.4075	25	14	0.0291	1.9379
a.29.2	Bromodomain	g.50.1	FYVE/PHD zinc finger	7	0.3881	1.4213	25	72	-0.6916	1.7108
a.29.2	Bromodomain	g.53.1	TAZ domain	2	0.8085	0.5598	25	2	1.7703	1.2721
a.29.3	Acyl-CoA dehydrogenase C-terminal domain-like	c.108.1	HAD-like	1	-0.775	0	15	38	1.3236	1.584
a.29.3	Acyl-CoA dehydrogenase C-terminal domain-like	e.6.1	Acyl-CoA dehydrogenase NM domain-like	14	-0.3949	0.5389	15	14	-0.3392	0.7691
a.29.5	alpha-ketoacid dehydrogenase kinase, N-terminal domain	d.122.1	ATPase domain of HSP90 chaperone/DNA topoisomerase II/histidine kinase	5	-0.3487	1.1172	5	15	-0.1932	1.4509
a.3.1	Cytochrome c	f.23.11	Cytochrome c1 subunit of cytochrome bc1 complex (Ubiquinol-cytochrome c reductase), transmembrane anchor	1	-0.7827	0	1	1	-0.7827	0
a.30.4	Dimerisation domain of CENP-B	a.4.1	Homeodomain-like	1	1.0148	0	1	244	-0.288	1.1492
a.31.1	Dimerization-anchoring domain of cAMP-dependent PK regulatory subunit	b.82.3	cAMP-binding domain-like	4	0.9954	1.2477	4	27	1.3294	1.4642
a.32.1	Transcription factor IIA (TFIIA), alpha-helical domain	b.56.1	Transcription factor IIA (TFIIA), beta-barrel domain	3	0.0281	0.5828	3	3	0.0281	1.1694
a.34.2	Dimerization cofactor of HNF-1 alpha	a.35.1	lambda repressor-like DNA-binding domains	1	-0.2676	0	1	24	0.4157	0.8953
a.34.2	Dimerization cofactor of HNF-1 alpha	a.4.1	Homeodomain-like	1	1.0778	0	1	244	0.1067	1.1492
a.34.4	Phenylalanine zipper	b.55.1	PH domain-like	2	0.398	0.5926	2	214	1.0625	1.2713
a.34.4	Phenylalanine zipper	d.93.1	SH2 domain	2	1.2996	0.6047	2	82	0.8252	1.4501
a.35.1	lambda repressor-like DNA-binding domains	a.4.1	Homeodomain-like	21	-0.3288	0.8331	24	244	-0.309	1.4435
a.36.1	Signal peptide-binding domain	c.37.1	P-loop containing nucleoside triphosphate hydrolases	1	-0.0794	0	1	535	-1.6894	1.4999
a.39.1	EF-hand	a.40.1	Calponin-homology domain, CH-domain	11	0.6511	1.7792	158	44	0.9879	1.9095
a.39.1	EF-hand	a.48.1	N-terminal domain of cbl (N-cbl)	3	-0.3474	0.7207	158	3	0.4485	2.4891
a.39.1	EF-hand	a.7.1	Spectrin repeat	9	-0.1163	0.9884	158	11	0.1686	2.003
a.39.1	EF-hand	a.87.1	DBL homology domain (DH-domain)	2	0.1411	0.5788	158	58	0.1313	1.9013
a.39.1	EF-hand	b.14.1	Calpain large subunit, middle domain (domain III)	6	0.3646	0.5682	158	9	-0.8493	2.1316
a.39.1	EF-hand	b.34.2	SH3-domain	3	-1.0593	0.3215	158	132	0.1791	1.9455
a.39.1	EF-hand	b.55.1	PH domain-like	7	0.2671	0.7405	158	214	0.4965	2.0021
a.39.1	EF-hand	b.7.1	C2 domain (Calcium/lipid-binding domain, CaLB)	9	0.197	0.8479	158	84	0.2398	1.9858
a.39.1	EF-hand	b.72.1	WW domain	3	-1.3193	1.4606	158	19	0.7588	1.802
a.39.1	EF-hand	c.1.18	PLC-like phosphodiesterases	6	-0.1143	0.4881	158	14	-0.5572	1.8596
a.39.1	EF-hand	d.3.1	Cysteine proteinases	7	0.375	1.269	158	64	-0.2502	2.0851
a.39.1	EF-hand	d.93.1	SH2 domain	3	0.2191	0.3307	158	82	0.2591	2.1181
a.39.1	EF-hand	f.42.1	Mitochondrial carrier	3	-0.1275	0.5165	158	37	-0.4937	1.6902
a.39.1	EF-hand	g.3.11	EGF/Laminin	1	-0.0138	0	158	110	-0.819	1.8962
a.39.1	EF-hand	g.44.1	RING/U-box	3	-0.0202	0.1045	158	52	0.4065	2.0841
a.39.1	EF-hand	g.68.1	Kazal-type serine protease inhibitors	2	0.7836	1.1471	158	11	-0.8415	2.1375
a.4.1	Homeodomain-like	c.37.1	P-loop containing nucleoside triphosphate hydrolases	4	0.0291	1.3085	244	535	-0.5672	1.887
a.4.1	Homeodomain-like	g.37.1	C2H2 and C2HC zinc fingers	2	2.1477	0.301	244	255	-0.762	1.7023
a.4.1	Homeodomain-like	g.39.1	Glucocorticoid receptor-like (DNA-binding domain)	2	-0.8416	0	244	101	-0.1434	1.5474
a.4.2	Methylated DNA-protein cysteine methyltransferase, C-terminal domain	c.55.7	Methylated DNA-protein cysteine methyltransferase domain	1	-1.1463	0	1	1	-1.1463	0
a.4.5	Winged helix DNA-binding domain	a.60.1	SAM/Pointed domain	6	-1.2384	0.9875	138	44	-0.7022	1.6986
a.4.5	Winged helix DNA-binding domain	a.60.8	HRDC-like	1	0.7384	0	138	2	-1.6693	1.6285
a.4.5	Winged helix DNA-binding domain	b.26.1	SMAD/FHA domain	3	-0.404	0.3227	138	25	-0.7597	2.0991
a.4.5	Winged helix DNA-binding domain	b.36.1	PDZ domain-like	3	0.6758	0.7015	138	112	-0.5297	1.8196
a.4.5	Winged helix DNA-binding domain	b.40.4	Nucleic acid-binding proteins	1	0.1903	0	138	34	-0.6209	1.8691
a.4.5	Winged helix DNA-binding domain	b.55.1	PH domain-like	2	0.8589	0.1129	138	214	-0.5939	1.7764
a.4.5	Winged helix DNA-binding domain	b.65.1	Rap30/74 interaction domains	2	0.2539	1.4619	138	2	-0.0437	1.4121
a.4.5	Winged helix DNA-binding domain	b.82.3	cAMP-binding domain-like	2	1.894	1.3502	138	27	0.1976	1.6479
a.4.5	Winged helix DNA-binding domain	c.37.1	P-loop containing nucleoside triphosphate hydrolases	1	0.8829	0	138	535	-0.4892	1.9484
a.4.5	Winged helix DNA-binding domain	d.127.1	Creatinase/aminopeptidase	1	-0.5014	0	138	7	-0.6972	1.7885
a.4.5	Winged helix DNA-binding domain	d.15.1	Ubiquitin-like	1	-0.3646	0	138	103	-0.7814	1.8144
a.4.5	Winged helix DNA-binding domain	d.58.7	RNA-binding domain, RBD	2	-0.1182	0.7506	138	158	0.0256	1.8804
a.4.5	Winged helix DNA-binding domain	e.40.1	Cullin homology domain	4	0.4075	0.9507	138	4	1.2574	1.532
a.4.5	Winged helix DNA-binding domain	e.63.1	E2F-DP heterodimerization region	8	-0.9146	0.8426	138	8	-0.5759	1.5794
a.4.7	Ribosomal protein L11, C-terminal domain	d.47.1	Ribosomal L11/L12e N-terminal domain	1	-0.2868	0	1	2	0.8837	1.6554
a.4.9	Polynucleotide phosphorylase/guanosine pentaphosphate synthase (PNPase/GPSI), domain 3	d.101.1	Ribonuclease PH domain 2-like	1	1.2583	0	1	1	1.2583	0
a.4.9	Polynucleotide phosphorylase/guanosine pentaphosphate synthase (PNPase/GPSI), domain 3	d.14.1	Ribosomal protein S5 domain 2-like	1	0.6588	0	1	23	1.4721	1.5051
a.40.1	Calponin-homology domain, CH-domain	a.7.1	Spectrin repeat	9	-1.5799	0.8824	44	11	-0.8193	1.6892
a.40.1	Calponin-homology domain, CH-domain	b.1.18	E set domains	3	-1.1131	0.367	44	53	-0.5286	1.9731
a.40.1	Calponin-homology domain, CH-domain	b.55.1	PH domain-like	5	-1.7963	0.7001	44	214	-0.4915	1.6872
a.40.1	Calponin-homology domain, CH-domain	b.72.1	WW domain	2	1.1032	0.2035	44	19	-0.2292	1.4445
a.40.1	Calponin-homology domain, CH-domain	d.211.2	Plakin repeat	1	-2.1745	0	44	5	-1.7424	1.3958
a.40.1	Calponin-homology domain, CH-domain	d.332.1	RGC domain-like	3	-0.8662	0.7883	44	3	-0.7624	1.1909
a.40.1	Calponin-homology domain, CH-domain	g.39.1	Glucocorticoid receptor-like (DNA-binding domain)	1	-0.3305	0	44	101	0.037	1.5236
a.41.1	Domain of poly(ADP-ribose) polymerase	d.166.1	ADP-ribosylation	3	0.1647	0.4293	3	8	-0.487	1.0033
a.41.1	Domain of poly(ADP-ribose) polymerase	d.297.1	WGR domain-like	2	0.901	0.1473	3	2	1.149	1.034
a.41.1	Domain of poly(ADP-ribose) polymerase	g.39.1	Glucocorticoid receptor-like (DNA-binding domain)	1	-0.3107	0	3	101	1.8499	1.2077
a.42.1	SWIB/MDM2 domain	g.41.11	Ran BP2/NZF zinc finger-like	2	0.8073	1.2961	5	4	-0.3019	1.4765
a.45.1	Glutathione S-transferase (GST), C-terminal domain	c.47.1	Thioredoxin-like	19	0.7371	0.7122	20	77	0.7042	1.4413
a.45.1	Glutathione S-transferase (GST), C-terminal domain	d.58.46	eEF1-gamma domain	1	0.5339	0	20	1	2.0441	0.9994
a.46.1	Methionine synthase domain	c.1.21	Dihydropteroate synthetase-like	1	0.0676	0	1	1	0.0676	0
a.46.1	Methionine synthase domain	c.1.26	Homocysteine S-methyltransferase	1	-0.2106	0	1	3	-0.2779	0.586
a.46.1	Methionine synthase domain	c.23.6	Cobalamin (vitamin B12)-binding domain	1	0.4684	0	1	2	0.1577	0.4394
a.46.1	Methionine synthase domain	d.173.1	Methionine synthase activation domain-like	1	-0.352	0	1	1	-0.352	0
a.46.2	Nucleoside phosphorylase/phosphoribosyltransferase N-terminal domain	c.27.1	Nucleoside phosphorylase/phosphoribosyltransferase catalytic domain	1	0.4215	0	1	1	0.4215	0
a.46.2	Nucleoside phosphorylase/phosphoribosyltransferase N-terminal domain	d.41.3	Pyrimidine nucleoside phosphorylase C-terminal domain	1	0.1602	0	1	1	0.1602	0
a.47.1	STAT	a.90.1	Transcription factor STAT-4 N-domain	6	0.561	0.708	6	6	0.561	2.1711
a.47.1	STAT	b.2.5	p53-like transcription factors	6	0.5771	0.3623	6	41	1.3874	2.176
a.47.1	STAT	d.93.1	SH2 domain	5	1.1032	0.8885	6	82	0.4242	2.2237
a.47.4	CAPPD, an extracellular domain of amyloid beta A4 protein	d.170.2	A heparin-binding domain	3	-1.916	0.9256	3	3	-1.916	0.9365
a.47.4	CAPPD, an extracellular domain of amyloid beta A4 protein	d.230.3	Amyloid beta a4 protein copper binding domain (domain 2)	3	-0.5531	2.1328	3	3	-0.5531	1.7275
a.47.4	CAPPD, an extracellular domain of amyloid beta A4 protein	g.8.1	BPTI-like	2	-0.2456	0.484	3	16	-2.7424	1.8324
a.48.1	N-terminal domain of cbl (N-cbl)	d.93.1	SH2 domain	3	0.5666	0.818	3	82	-0.1893	2.4258
a.48.1	N-terminal domain of cbl (N-cbl)	g.44.1	RING/U-box	3	0.3273	0.733	3	52	-0.042	2.3989
a.48.2	Transferrin receptor-like dimerisation domain	c.56.5	Zn-dependent exopeptidases	1	0.7939	0	5	21	0.654	0.7011
a.48.2	Transferrin receptor-like dimerisation domain	c.8.4	PA domain	5	-0.0445	0.353	5	6	-0.1591	0.5151
a.48.3	Conserved domain common to transcription factors TFIIS, elongin A, CRSP70	g.41.3	Zinc beta-ribbon	2	0.8807	0.0601	2	7	0.8477	2.1583
a.48.4	HIV integrase-binding domain	b.34.9	Tudor/PWWP/MBT	2	1.0394	2.1805	2	31	-0.6212	2.0522
a.5.10	FGAM synthase PurL, linker domain	c.23.16	Class I glutamine amidotransferase-like	1	-0.1752	0	1	9	0.3005	0.8273
a.5.10	FGAM synthase PurL, linker domain	d.139.1	PurM C-terminal domain-like	1	-0.2223	0	1	2	-0.373	0.2131
a.5.10	FGAM synthase PurL, linker domain	d.79.4	PurM N-terminal domain-like	1	0.8041	0	1	2	0.5631	0.3408
a.5.2	UBA-like	c.10.2	L domain-like	1	-1.1497	0	24	140	-1.0122	1.7967
a.5.2	UBA-like	d.144.1	Protein kinase-like (PK-like)	2	0.0367	1.9056	24	436	0.2126	1.7681
a.5.2	UBA-like	d.15.1	Ubiquitin-like	8	-0.8027	1.0905	24	103	-0.2848	1.73
a.5.2	UBA-like	d.15.2	CAD & PB1 domains	1	0.56	0	24	15	-0.9587	1.638
a.5.2	UBA-like	d.17.4	NTF2-like	1	-1.0259	0	24	9	0.3188	2.1539
a.5.2	UBA-like	d.20.1	UBC-like	1	1.3166	0	24	37	0.9534	1.8839
a.5.2	UBA-like	d.245.1	NSFL1 (p97 ATPase) cofactor p47, SEP domain	1	0.1039	0	24	3	-0.8089	1.1382
a.5.2	UBA-like	d.43.1	Elongation factor Ts (EF-Ts), dimerisation domain	1	-0.6304	0	24	1	-1.536	1.1423
a.5.2	UBA-like	d.58.7	RNA-binding domain, RBD	1	-1.4054	0	24	158	0.5222	1.799
a.5.3	CRAL/TRIO N-terminal domain	b.132.1	Supernatant protein factor (SPF), C-terminal domain	3	-0.4944	0.7526	6	3	-0.118	1.125
a.5.3	CRAL/TRIO N-terminal domain	c.13.1	CRAL/TRIO domain	6	0.2874	0.5901	6	7	0.5232	1.2508
a.5.7	post-HMGL domain-like	b.84.1	Single hybrid motif	1	0.1801	0	1	8	-0.2882	0.5237
a.5.7	post-HMGL domain-like	b.84.2	Rudiment single hybrid motif	1	1.8649	0	1	6	0.3089	1.3154
a.5.7	post-HMGL domain-like	c.1.10	Aldolase	1	0.9005	0	1	9	0.1099	0.6698
a.5.7	post-HMGL domain-like	c.30.1	PreATP-grasp domain	1	1.1036	0	1	11	0.81	1.1387
a.5.7	post-HMGL domain-like	d.142.1	Glutathione synthetase ATP-binding domain-like	1	0.4888	0	1	15	0.421	0.8668
a.5.8	Hypothetical protein AF0491, middle domain	d.235.1	FYSH domain	1	0.1359	0	1	1	0.1359	0
a.50.1	Anaphylotoxins (complement system)	b.40.3	TIMP-like	1	0.657	0	1	8	1.697	1.276
a.53.1	p53 tetramerization domain	b.2.5	p53-like transcription factors	1	0.2654	0	1	41	2.609	1.3819
a.56.1	CO dehydrogenase ISP C-domain like	d.133.1	Molybdenum cofactor-binding domain	2	-0.4497	0.2536	2	2	-0.4497	0.3298
a.56.1	CO dehydrogenase ISP C-domain like	d.145.1	FAD-binding domain	2	-0.8963	0.0677	2	2	-0.8963	0.1921
a.56.1	CO dehydrogenase ISP C-domain like	d.15.4	2Fe-2S ferredoxin-like	2	-0.5198	0.3623	2	6	0.4145	1.0641
a.56.1	CO dehydrogenase ISP C-domain like	d.41.1	CO dehydrogenase molybdoprotein N-domain-like	2	-0.6684	0.7535	2	2	-0.6684	0.7283
a.56.1	CO dehydrogenase ISP C-domain like	d.87.2	CO dehydrogenase flavoprotein C-terminal domain-like	2	-0.8136	0.4826	2	2	-0.8136	0.5104
a.6.1	Putative DNA-binding domain	d.217.1	SAND domain-like	4	0.5058	0.6443	9	9	-0.8466	2.5713
a.6.1	Putative DNA-binding domain	g.39.1	Glucocorticoid receptor-like (DNA-binding domain)	1	0.4728	0	9	101	-0.2096	1.4979
a.60.1	SAM/Pointed domain	b.1.2	Fibronectin type III	12	0.3016	1.3989	44	101	-1.0756	1.7678
a.60.1	SAM/Pointed domain	b.18.1	Galactose-binding domain-like	12	0.5265	1.4532	44	51	-0.4729	1.6684
a.60.1	SAM/Pointed domain	b.2.5	p53-like transcription factors	2	1.4653	0.4479	44	41	0.8342	1.7885
a.60.1	SAM/Pointed domain	b.34.2	SH3-domain	1	0.1587	0	44	132	-0.209	1.6478
a.60.1	SAM/Pointed domain	b.34.9	Tudor/PWWP/MBT	4	-1.4811	1.5963	44	31	-0.2536	1.9767
a.60.1	SAM/Pointed domain	b.36.1	PDZ domain-like	3	0.2961	0.8384	44	112	0.1726	1.7591
a.60.1	SAM/Pointed domain	b.55.1	PH domain-like	5	1.9362	2.2242	44	214	0.1084	1.7143
a.60.1	SAM/Pointed domain	d.144.1	Protein kinase-like (PK-like)	12	1.2467	1.3694	44	436	0.4183	1.7914
a.60.1	SAM/Pointed domain	d.211.1	Ankyrin repeat	4	0.4966	1.012	44	139	-0.4555	1.7391
a.60.1	SAM/Pointed domain	g.45.1	ArfGap/RecO-like zinc finger	1	2.4656	0	44	16	0.0536	1.6006
a.60.12	DNA polymerase beta-like, second domain	a.60.6	DNA polymerase beta, N-terminal domain-like	4	0.3655	1.0972	4	4	0.3655	1.4457
a.60.12	DNA polymerase beta-like, second domain	d.218.1	Nucleotidyltransferase	4	-0.3258	0.7485	4	11	-0.1303	1.7902
a.60.14	eIF2alpha middle domain-like	b.40.4	Nucleic acid-binding proteins	1	-0.0889	0	1	34	-1.6902	1.4145
a.60.14	eIF2alpha middle domain-like	d.58.51	eIF-2-alpha, C-terminal domain	1	-1.5402	0	1	1	-1.5402	0
a.60.2	RuvA domain 2-like	c.52.1	Restriction endonuclease-like	2	1.1079	0.1104	2	3	0.7801	0.8439
a.60.4	Rad51 N-terminal domain-like	c.37.1	P-loop containing nucleoside triphosphate hydrolases	2	1.3865	0.7976	2	535	0.3326	1.5142
a.60.6	DNA polymerase beta, N-terminal domain-like	d.218.1	Nucleotidyltransferase	4	-0.6914	0.5596	4	11	-0.4959	2.079
a.60.7	5' to 3' exonuclease, C-terminal subdomain	c.120.1	PIN domain-like	1	-0.2492	0	1	3	-1.0863	0.7459
a.60.8	HRDC-like	c.37.1	P-loop containing nucleoside triphosphate hydrolases	1	0.1445	0	2	535	1.1801	1.8276
a.60.8	HRDC-like	c.55.3	Ribonuclease H-like	1	-1.1183	0	2	17	0.3518	1.8571
a.66.1	Transducin (alpha subunit), insertion domain	c.37.1	P-loop containing nucleoside triphosphate hydrolases	15	0.8556	0.8693	15	535	0.0727	1.8979
a.69.1	C-terminal domain of alpha and beta subunits of F1 ATP synthase	b.49.1	N-terminal domain of alpha and beta subunits of F1 ATP synthase	2	-0.3855	2.2813	2	2	-0.3855	1.3196
a.69.1	C-terminal domain of alpha and beta subunits of F1 ATP synthase	c.37.1	P-loop containing nucleoside triphosphate hydrolases	2	1.2967	0.599	2	535	-0.3445	1.6795
a.7.1	Spectrin repeat	b.34.2	SH3-domain	2	0.5032	0.3317	11	132	0.0105	1.7288
a.7.1	Spectrin repeat	b.55.1	PH domain-like	5	-0.0614	0.9556	11	214	0.3278	1.7921
a.7.14	MIT domain	c.37.1	P-loop containing nucleoside triphosphate hydrolases	2	1.6543	0.313	4	535	1.1143	1.6718
a.7.14	MIT domain	d.144.1	Protein kinase-like (PK-like)	1	0.9616	0	4	436	1.3196	1.5571
a.7.3	Succinate dehydrogenase/fumarate reductase flavoprotein C-terminal domain	c.3.1	FAD/NAD(P)-binding domain	1	1.088	0	1	21	-0.7568	0.8674
a.7.7	BAG domain	d.15.1	Ubiquitin-like	1	-0.2314	0	4	103	0.7849	1.526
a.7.8	GAT-like domain	b.1.10	Clathrin adaptor appendage domain	3	0.0289	1.0677	5	11	-0.7588	1.5151
a.71.1	ERP29 C domain-like	c.47.1	Thioredoxin-like	1	1.3305	0	1	77	0.8081	1.0686
a.71.2	Helical domain of Sec23/24	c.62.1	vWA-like	4	0.096	1.6132	4	49	-0.9771	1.5729
a.71.2	Helical domain of Sec23/24	d.109.2	C-terminal, gelsolin-like domain of Sec23/24	3	0.5395	1.0856	4	3	1.0316	2.0815
a.71.2	Helical domain of Sec23/24	g.41.10	Zn-finger domain of Sec23/24	4	0.2344	1.8911	4	4	0.2344	1.404
a.74.1	Cyclin-like	g.41.3	Zinc beta-ribbon	1	-0.6153	0	24	7	-0.0068	2.398
a.77.1	DEATH domain	b.29.1	Concanavalin A-like lectins/glucanases	1	-2.4714	0	23	86	0.6094	2.3061
a.77.1	DEATH domain	b.69.4	WD40 repeat-like	1	0.4321	0	23	78	2.1204	2.3523
a.77.1	DEATH domain	c.10.1	RNI-like	1	-0.0759	0	23	19	0.4117	1.9559
a.77.1	DEATH domain	c.17.1	Caspase-like	1	-0.1901	0	23	2	-0.1802	1.6401
a.77.1	DEATH domain	d.144.1	Protein kinase-like (PK-like)	2	-0.2757	0.5059	23	436	2.0455	2.0781
a.77.1	DEATH domain	g.24.1	TNF receptor-like	2	0.0241	0.0363	23	10	-1.2681	1.7461
a.77.1	DEATH domain	g.60.1	TSP-1 type 1 repeat	4	0.6456	1.2486	23	39	0.7862	1.9787
a.8.3	Families 57/38 glycoside transferase middle domain	b.30.5	Galactose mutarotase-like	1	-0.4347	0	2	1	-1.0972	0.937
a.8.3	Families 57/38 glycoside transferase middle domain	c.6.2	Glycoside hydrolase/deacetylase	2	0.277	0.127	2	2	0.277	1.0112
a.8.4	Heat shock protein 70kD (HSP70), C-terminal subdomain	b.130.1	Heat shock protein 70kD (HSP70), peptide-binding domain	5	1.0764	0.373	5	6	1.2849	1.5892
a.8.4	Heat shock protein 70kD (HSP70), C-terminal subdomain	c.55.1	Actin-like ATPase domain	5	1.3828	0.5452	5	41	0.5861	2.0602
a.80.1	DNA polymerase III clamp loader subunits, C-terminal domain	c.15.1	BRCT domain	1	0.1122	0	5	5	-0.8454	1.6238
a.80.1	DNA polymerase III clamp loader subunits, C-terminal domain	c.37.1	P-loop containing nucleoside triphosphate hydrolases	5	0.0315	1.2622	5	535	0.4391	1.8267
a.83.1	Guanido kinase N-terminal domain	d.128.1	Glutamine synthetase/guanido kinase	4	1.1372	0.9727	4	5	0.7826	1.0034
a.87.1	DBL homology domain (DH-domain)	a.91.1	Regulator of G-protein signaling, RGS	3	-0.7992	0.1147	58	27	-0.2778	1.369
a.87.1	DBL homology domain (DH-domain)	b.1.1	Immunoglobulin	2	-2.0744	0.7406	58	240	-1.4396	1.8312
a.87.1	DBL homology domain (DH-domain)	b.1.2	Fibronectin type III	1	-1.377	0	58	101	-0.8188	1.7326
a.87.1	DBL homology domain (DH-domain)	b.34.2	SH3-domain	13	-0.2904	1.046	58	132	0.0478	1.61
a.87.1	DBL homology domain (DH-domain)	b.36.1	PDZ domain-like	2	1.1678	0.3041	58	112	0.4293	1.7237
a.87.1	DBL homology domain (DH-domain)	b.55.1	PH domain-like	34	-0.0551	0.9113	58	214	0.3652	1.678
a.87.1	DBL homology domain (DH-domain)	b.7.1	C2 domain (Calcium/lipid-binding domain, CaLB)	1	-0.1005	0	58	84	0.1085	1.6585
a.87.1	DBL homology domain (DH-domain)	d.144.1	Protein kinase-like (PK-like)	2	-0.4214	1.1857	58	436	0.6751	1.7567
a.87.1	DBL homology domain (DH-domain)	d.15.1	Ubiquitin-like	2	-0.0889	0.4821	58	103	0.1776	1.7182
a.87.1	DBL homology domain (DH-domain)	d.93.1	SH2 domain	3	0.9288	0.6254	58	82	0.1278	1.8149
a.87.1	DBL homology domain (DH-domain)	g.50.1	FYVE/PHD zinc finger	5	-0.3572	0.9461	58	72	0.2431	1.5973
a.9.1	Peripheral subunit-binding domain of 2-oxo acid dehydrogenase complex	b.84.1	Single hybrid motif	1	-0.0641	0	1	8	0.1069	0.5237
a.9.1	Peripheral subunit-binding domain of 2-oxo acid dehydrogenase complex	c.43.1	CoA-dependent acyltransferases	1	0.5763	0	1	11	-0.2484	0.5432
a.90.1	Transcription factor STAT-4 N-domain	b.2.5	p53-like transcription factors	6	0.0161	0.6564	6	41	0.8264	1.8993
a.90.1	Transcription factor STAT-4 N-domain	d.93.1	SH2 domain	5	0.4643	0.4553	6	82	-0.1368	1.9544
a.91.1	Regulator of G-protein signaling, RGS	b.36.1	PDZ domain-like	4	1.0203	1.1661	27	112	0.7072	1.5565
a.91.1	Regulator of G-protein signaling, RGS	b.55.1	PH domain-like	5	0.8462	0.9044	27	214	0.643	1.5057
a.91.1	Regulator of G-protein signaling, RGS	d.144.1	Protein kinase-like (PK-like)	2	1.1129	1.7721	27	436	0.9529	1.593
a.91.1	Regulator of G-protein signaling, RGS	d.15.1	Ubiquitin-like	2	-0.9706	0.6833	27	103	0.4554	1.5505
a.92.1	Carbamoyl phosphate synthetase, large subunit connection domain	c.23.16	Class I glutamine amidotransferase-like	1	0.5789	0	1	9	0.1318	0.8273
a.92.1	Carbamoyl phosphate synthetase, large subunit connection domain	c.30.1	PreATP-grasp domain	1	1.5604	0	1	11	1.442	1.1387
a.92.1	Carbamoyl phosphate synthetase, large subunit connection domain	c.8.3	Carbamoyl phosphate synthetase, small subunit N-terminal domain	1	0.3646	0	1	2	0.1991	0.234
a.92.1	Carbamoyl phosphate synthetase, large subunit connection domain	d.142.1	Glutathione synthetase ATP-binding domain-like	1	1.2061	0	1	15	1.053	0.8668
a.93.1	Heme-dependent peroxidases	g.3.11	EGF/Laminin	2	0.1313	0.081	2	110	0.1143	1.1086
a.96.1	DNA-glycosylase	d.113.1	Nudix	1	-0.8073	0	3	13	0.228	1.5912
a.96.1	DNA-glycosylase	d.129.1	TATA-box binding protein-like	1	-0.2322	0	3	4	1.4095	2.1598
a.99.1	Cryptochrome/photolyase FAD-binding domain	c.28.1	Cryptochrome/photolyase, N-terminal domain	2	-2.1912	1.1951	2	2	-2.1912	0.8775
b.1.1	Immunoglobulin	b.1.2	Fibronectin type III	43	0.0207	1.0572	240	101	0.6208	1.9832
b.1.1	Immunoglobulin	b.29.1	Concanavalin A-like lectins/glucanases	10	0.3104	1.1476	240	86	0.6786	2.2395
b.1.1	Immunoglobulin	b.34.2	SH3-domain	2	0.8687	0.582	240	132	1.4874	1.8771
b.1.1	Immunoglobulin	b.55.1	PH domain-like	2	1.2099	0.3897	240	214	1.8047	1.9357
b.1.1	Immunoglobulin	b.69.12	Sema domain	1	0.7432	0	240	25	0.9324	1.6388
b.1.1	Immunoglobulin	c.10.2	L domain-like	14	0.0149	1.2636	240	140	0.8898	2.0296
b.1.1	Immunoglobulin	c.23.2	Toll/Interleukin receptor TIR domain	1	-2.1798	0	240	15	0.6828	1.8451
b.1.1	Immunoglobulin	c.45.1	(Phosphotyrosine protein) phosphatases II	6	0.5203	1.0638	240	88	1.6063	1.9436
b.1.1	Immunoglobulin	d.144.1	Protein kinase-like (PK-like)	23	1.3309	1.2943	240	436	2.1146	2.0044
b.1.1	Immunoglobulin	d.169.1	C-type lectin-like	1	0.1017	0	240	83	-0.1609	1.8506
b.1.1	Immunoglobulin	d.19.1	MHC antigen-recognition domain	15	-0.1958	0.6285	240	18	-1.0516	1.6349
b.1.1	Immunoglobulin	d.22.1	GFP-like	1	-1.7245	0	240	3	-0.6079	1.8747
b.1.1	Immunoglobulin	g.12.1	LDL receptor-like module	1	-0.1758	0	240	18	0.7857	1.9038
b.1.1	Immunoglobulin	g.14.1	Kringle-like	1	-1.021	0	240	25	0.5115	1.9091
b.1.1	Immunoglobulin	g.16.2	Plexin repeat	1	-0.4586	0	240	9	0.1124	1.6187
b.1.1	Immunoglobulin	g.3.11	EGF/Laminin	1	1.0852	0	240	110	0.4893	1.8259
b.1.1	Immunoglobulin	g.60.1	TSP-1 type 1 repeat	1	-0.1681	0	240	39	0.8553	1.9002
b.1.1	Immunoglobulin	g.8.1	BPTI-like	3	-0.166	0.9848	240	16	-0.1105	2.1791
b.1.10	Clathrin adaptor appendage domain	d.105.1	Subdomain of clathrin and coatomer appendage domain	6	0.4629	0.6099	11	6	0.6395	1.3145
b.1.15	Integrin domains	b.69.8	Integrin alpha N-terminal domain	4	0.335	0.2592	4	9	0.4156	0.6225
b.1.18	E set domains	b.1.5	Transglutaminase, two C-terminal domains	9	0.2034	0.5854	53	9	-2.173	1.7319
b.1.18	E set domains	b.2.5	p53-like transcription factors	12	-0.1312	1.0282	53	41	0.763	2.1248
b.1.18	E set domains	b.42.7	DNA-binding protein LAG-1 (CSL)	2	-0.0325	0.4306	53	2	-0.0133	1.8375
b.1.18	E set domains	b.68.9	NHL repeat	3	1.0889	1.8174	53	4	1.0233	2.0217
b.1.18	E set domains	d.120.1	Cytochrome b5-like heme/steroid binding domain	1	-0.2179	0	53	12	-1.1125	1.8148
b.1.18	E set domains	d.176.1	Oxidoreductase molybdopterin-binding domain	1	0.6312	0	53	1	-1.0272	1.6433
b.1.18	E set domains	d.211.1	Ankyrin repeat	2	-2.5161	0.7144	53	139	-0.5268	2.0833
b.1.18	E set domains	d.3.1	Cysteine proteinases	9	0.8513	0.3657	53	64	-0.7095	2.1434
b.1.2	Fibronectin type III	b.1.27	CalX-like	1	-1.5159	0	101	7	0.0496	1.4863
b.1.2	Fibronectin type III	b.18.1	Galactose-binding domain-like	12	0.225	1.2551	101	51	0.6027	1.7998
b.1.2	Fibronectin type III	b.29.1	Concanavalin A-like lectins/glucanases	2	-0.2289	1.7229	101	86	0.0578	2.1596
b.1.2	Fibronectin type III	b.34.2	SH3-domain	2	0.2169	1.387	101	132	0.8666	1.7809
b.1.2	Fibronectin type III	b.55.1	PH domain-like	1	0.2643	0	101	214	1.1839	1.8426
b.1.2	Fibronectin type III	c.10.2	L domain-like	1	-0.0359	0	101	140	0.269	1.941
b.1.2	Fibronectin type III	c.45.1	(Phosphotyrosine protein) phosphatases II	3	0.4729	1.2073	101	88	0.9855	1.8509
b.1.2	Fibronectin type III	c.62.1	vWA-like	5	0.3293	0.7173	101	49	0.1532	1.6447
b.1.2	Fibronectin type III	d.144.1	Protein kinase-like (PK-like)	16	0.9392	1.4229	101	436	1.4939	1.9146
b.1.2	Fibronectin type III	d.171.1	Fibrinogen C-terminal domain-like	4	0.7871	0.5547	101	20	0.1391	1.7775
b.1.2	Fibronectin type III	d.211.1	Ankyrin repeat	1	0.3787	0	101	139	0.6201	1.8657
b.1.2	Fibronectin type III	g.14.1	Kringle-like	1	1.5589	0	101	25	-0.1093	1.8148
b.1.2	Fibronectin type III	g.27.1	FnI-like domain	1	0.9519	0	101	8	-0.5224	1.5852
b.1.2	Fibronectin type III	g.3.9	Growth factor receptor domain	1	-1.6838	0	101	17	-0.2993	1.6673
b.1.2	Fibronectin type III	g.8.1	BPTI-like	1	0.0912	0	101	16	-0.7313	2.0972
b.1.27	CalX-like	c.62.1	vWA-like	1	0.9222	0	7	49	0.1037	1.1547
b.1.27	CalX-like	g.3.9	Growth factor receptor domain	1	-2.109	0	7	17	-0.3489	1.1896
b.1.3	PKD domain	d.169.1	C-type lectin-like	1	0.7115	0	4	83	-1.3995	1.9154
b.1.4	beta-Galactosidase/glucuronidase domain	b.18.1	Galactose-binding domain-like	1	0.1648	0	1	51	2.1117	1.2154
b.1.4	beta-Galactosidase/glucuronidase domain	c.1.8	(Trans)glycosidases	1	0.477	0	1	32	0.7759	0.4518
b.1.5	Transglutaminase, two C-terminal domains	d.3.1	Cysteine proteinases	9	0.6479	0.437	9	64	1.4635	1.5135
b.1.6	Cadherin-like	b.29.1	Concanavalin A-like lectins/glucanases	1	-0.2381	0	66	86	-0.0365	2.042
b.1.6	Cadherin-like	d.272.1	Dystroglycan, domain 2	1	0.8628	0	66	1	0.9555	1.1473
b.1.6	Cadherin-like	g.3.11	EGF/Laminin	1	-0.1161	0	66	110	-0.2258	1.5774
b.103.1	MoeA N-terminal region -like	b.85.6	MoeA C-terminal domain-like	1	-0.109	0	1	1	-0.109	0
b.103.1	MoeA N-terminal region -like	c.57.1	Molybdenum cofactor biosynthesis proteins	2	0.564	0.0613	1	2	0.564	0.0613
b.104.1	P-domain of calnexin/calreticulin	b.29.1	Concanavalin A-like lectins/glucanases	1	0.5972	0	4	86	0.2878	2.0185
b.113.1	N-terminal domain of MutM-like DNA repair proteins	g.39.1	Glucocorticoid receptor-like (DNA-binding domain)	1	0.657	0	1	101	2.2444	1.044
b.117.1	Obg GTP-binding protein N-terminal domain	c.37.1	P-loop containing nucleoside triphosphate hydrolases	2	0.0543	0.388	2	535	2.0286	1.5115
b.12.1	Lipase/lipooxygenase domain (PLAT/LH2 domain)	c.69.1	alpha/beta-Hydrolases	3	0.2143	0.3549	9	48	0.8141	1.3544
b.122.1	PUA domain-like	c.26.1	Nucleotidylyl transferase	2	0.9994	0.849	4	20	-0.4966	1.6558
b.122.1	PUA domain-like	c.37.1	P-loop containing nucleoside triphosphate hydrolases	2	2.0562	0.3927	4	535	0.1467	1.8653
b.122.1	PUA domain-like	d.17.6	Pre-PUA domain	1	-1.2545	0	4	1	-0.4423	1.2818
b.122.1	PUA domain-like	d.265.1	Pseudouridine synthase	1	1.6249	0	4	5	-0.5071	1.9821
b.130.1	Heat shock protein 70kD (HSP70), peptide-binding domain	c.55.1	Actin-like ATPase domain	6	0.1074	0.607	6	41	-0.6988	2.0285
b.131.1	SPOC domain-like	c.62.1	vWA-like	2	0.293	0.7428	4	49	-0.5614	1.9569
b.131.1	SPOC domain-like	d.58.7	RNA-binding domain, RBD	2	-0.4352	1.498	4	158	1.0887	2.2111
b.132.1	Supernatant protein factor (SPF), C-terminal domain	c.13.1	CRAL/TRIO domain	3	0.3494	0.4706	3	7	0.6412	1.008
b.14.1	Calpain large subunit, middle domain (domain III)	d.3.1	Cysteine proteinases	9	-0.0827	1.2584	9	64	0.5991	2.0216
b.165.1	MOSC N-terminal domain-like	c.67.1	PLP-dependent transferases	1	-0.0558	0	1	32	0.4548	0.7537
b.18.1	Galactose-binding domain-like	b.23.1	Spermadhesin, CUB domain	3	0.187	0.4952	51	30	-0.655	1.5495
b.18.1	Galactose-binding domain-like	b.29.1	Concanavalin A-like lectins/glucanases	4	-0.4035	0.944	51	86	-0.5449	2.0789
b.18.1	Galactose-binding domain-like	b.3.2	Carboxypeptidase regulatory domain-like	3	-0.4634	1.2813	51	8	-0.8304	1.4122
b.18.1	Galactose-binding domain-like	b.6.1	Cupredoxins	2	0.0295	0.1492	51	18	-0.7037	1.8028
b.18.1	Galactose-binding domain-like	c.1.8	(Trans)glycosidases	1	0.3122	0	51	32	-1.3358	1.2834
b.18.1	Galactose-binding domain-like	c.15.1	BRCT domain	1	-0.7096	0	51	5	-0.5986	1.7031
b.18.1	Galactose-binding domain-like	c.41.1	Subtilisin-like	7	1.2645	0.3714	51	10	0.8773	1.5878
b.18.1	Galactose-binding domain-like	c.47.1	Thioredoxin-like	1	1.7459	0	51	77	-0.3934	1.605
b.18.1	Galactose-binding domain-like	c.56.5	Zn-dependent exopeptidases	3	-0.2113	0.7067	51	21	-0.6962	1.3684
b.18.1	Galactose-binding domain-like	d.144.1	Protein kinase-like (PK-like)	14	0.5559	1.1833	51	436	0.8912	1.8231
b.18.1	Galactose-binding domain-like	d.3.1	Cysteine proteinases	1	0.6538	0	51	64	-0.1654	1.8419
b.18.1	Galactose-binding domain-like	d.314.1	PUG domain-like	1	1.7175	0	51	1	0.1892	1.2154
b.18.1	Galactose-binding domain-like	d.58.3	Protease propeptides/inhibitors	4	-0.3639	0.9311	51	11	-1.1627	1.456
b.18.1	Galactose-binding domain-like	g.3.11	EGF/Laminin	1	-1.0326	0	51	110	-0.7342	1.6249
b.18.1	Galactose-binding domain-like	g.3.9	Growth factor receptor domain	2	-1.2962	1.3215	51	17	-0.902	1.5617
b.2.4	Alpha-macroglobulin receptor domain	b.40.3	TIMP-like	1	-0.4416	0	3	8	0.5978	1.2282
b.2.5	p53-like transcription factors	b.42.7	DNA-binding protein LAG-1 (CSL)	2	-0.5562	1.1069	41	2	-0.7763	1.6092
b.2.5	p53-like transcription factors	d.211.1	Ankyrin repeat	2	-1.1681	0.2342	41	139	-1.2897	1.8851
b.2.5	p53-like transcription factors	d.93.1	SH2 domain	6	0.7521	0.8441	41	82	-0.9632	1.9865
b.2.7	Second domain of Mu2 adaptin subunit (ap50) of ap2 adaptor	d.110.4	SNARE-like	6	0.4298	1.7562	7	17	0.4303	1.9301
b.2.9	Peptidylarginine deiminase Pad4, middle domain	b.6.1	Cupredoxins	5	-0.1482	0.542	5	18	1.0438	1.5937
b.2.9	Peptidylarginine deiminase Pad4, middle domain	d.126.1	Pentein	5	0.5165	0.3976	5	7	0.8897	1.1682
b.23.1	Spermadhesin, CUB domain	b.40.3	TIMP-like	2	-0.8041	0.1779	30	8	-0.1777	1.5446
b.23.1	Spermadhesin, CUB domain	b.47.1	Trypsin-like serine proteases	7	-0.7104	1.3368	30	93	-1.0189	1.1893
b.23.1	Spermadhesin, CUB domain	d.169.1	C-type lectin-like	1	0.57	0	30	83	-0.7293	1.4947
b.23.1	Spermadhesin, CUB domain	d.170.1	SRCR-like	1	-0.0719	0	30	14	-0.5534	1.2127
b.23.1	Spermadhesin, CUB domain	d.209.1	LCCL domain	1	-0.258	0	30	3	0.034	1.177
b.23.1	Spermadhesin, CUB domain	d.92.1	Metalloproteases ("zincins"), catalytic domain	3	1.294	1.2628	30	83	0.1796	1.6613
b.23.1	Spermadhesin, CUB domain	g.12.1	LDL receptor-like module	2	0.7574	1.4378	30	18	0.2173	1.5611
b.23.1	Spermadhesin, CUB domain	g.18.1	Complement control module/SCR domain	7	-0.6495	0.3907	30	22	-1.0563	1.4753
b.23.1	Spermadhesin, CUB domain	g.3.11	EGF/Laminin	8	0.3244	1.0515	30	110	-0.0791	1.464
b.26.1	SMAD/FHA domain	b.34.10	Cap-Gly domain	1	-1.7621	0	25	10	-0.6873	1.942
b.26.1	SMAD/FHA domain	b.36.1	PDZ domain-like	1	2.2291	0	25	112	0.23	2.1484
b.26.1	SMAD/FHA domain	c.108.1	HAD-like	1	0.2066	0	25	38	0.0295	2.25
b.26.1	SMAD/FHA domain	c.37.1	P-loop containing nucleoside triphosphate hydrolases	8	0.9586	0.8817	25	535	0.2705	2.2583
b.26.1	SMAD/FHA domain	d.144.1	Protein kinase-like (PK-like)	1	0.0721	0	25	436	0.4757	2.1748
b.26.1	SMAD/FHA domain	d.15.1	Ubiquitin-like	1	0.498	0	25	103	-0.0218	2.144
b.26.1	SMAD/FHA domain	d.164.1	SMAD MH1 domain	6	-0.4971	0.6167	25	6	1.9015	1.7454
b.29.1	Concanavalin A-like lectins/glucanases	c.45.1	(Phosphotyrosine protein) phosphatases II	4	1.2059	0.5501	86	88	0.9277	2.1233
b.29.1	Concanavalin A-like lectins/glucanases	g.12.1	LDL receptor-like module	1	-0.3826	0	86	18	0.1071	2.0873
b.29.1	Concanavalin A-like lectins/glucanases	g.27.1	FnI-like domain	2	0.1419	1.455	86	8	-0.5802	1.8966
b.29.1	Concanavalin A-like lectins/glucanases	g.3.11	EGF/Laminin	9	0.0975	1.0952	86	110	-0.1893	2.0161
b.29.1	Concanavalin A-like lectins/glucanases	g.32.1	GLA-domain	2	0.4922	0.2183	86	13	-0.4927	2.0677
b.29.1	Concanavalin A-like lectins/glucanases	g.43.1	B-box zinc-binding domain	1	0.1411	0	86	2	-0.66	1.7183
b.29.1	Concanavalin A-like lectins/glucanases	g.60.1	TSP-1 type 1 repeat	4	0.42	1.2139	86	39	0.1767	2.0837
b.29.1	Concanavalin A-like lectins/glucanases	g.68.1	Kazal-type serine protease inhibitors	1	-0.0035	0	86	11	-0.2118	2.2451
b.29.1	Concanavalin A-like lectins/glucanases	g.75.1	TSP type-3 repeat	7	-0.4462	1.5348	86	5	0.6714	1.8184
b.3.2	Carboxypeptidase regulatory domain-like	c.56.5	Zn-dependent exopeptidases	8	0.5436	0.633	8	21	0.1342	0.9846
b.30.5	Galactose mutarotase-like	c.6.2	Glycoside hydrolase/deacetylase	1	0.8015	0	1	2	1.3742	0.8099
b.33.1	ISP domain	d.184.1	Non-globular alpha+beta subunits of globular proteins	1	-0.7045	0	1	1	-0.7045	0
b.33.1	ISP domain	f.23.12	ISP transmembrane anchor	1	-0.409	0	1	1	-0.409	0
b.34.10	Cap-Gly domain	c.37.1	P-loop containing nucleoside triphosphate hydrolases	1	2.1531	0	10	535	0.9578	1.7744
b.34.10	Cap-Gly domain	d.15.1	Ubiquitin-like	2	0.0023	0.6799	10	103	0.6656	1.6266
b.34.13	Chromo domain-like	b.85.7	SET domain	1	0.7395	0	17	8	-0.8922	1.6322
b.34.13	Chromo domain-like	c.14.1	ClpP/crotonase	2	1.3129	0.7624	17	17	-1.7215	1.6748
b.34.13	Chromo domain-like	c.37.1	P-loop containing nucleoside triphosphate hydrolases	2	1.1747	0.2422	17	535	-0.3787	1.9286
b.34.13	Chromo domain-like	d.108.1	Acyl-CoA N-acyltransferases (Nat)	1	0.0292	0	17	14	0.1152	1.9101
b.34.13	Chromo domain-like	d.211.1	Ankyrin repeat	1	1.302	0	17	139	-1.0473	1.7791
b.34.2	SH3-domain	b.36.1	PDZ domain-like	8	0.7712	0.6272	132	112	0.3815	1.7723
b.34.2	SH3-domain	b.55.1	PH domain-like	16	0.1186	1.3304	132	214	0.3173	1.7279
b.34.2	SH3-domain	b.7.1	C2 domain (Calcium/lipid-binding domain, CaLB)	3	0.3787	0.8876	132	84	0.0607	1.7089
b.34.2	SH3-domain	c.37.1	P-loop containing nucleoside triphosphate hydrolases	13	0.5383	0.8321	132	535	0.422	1.9043
b.34.2	SH3-domain	c.66.1	S-adenosyl-L-methionine-dependent methyltransferases	1	-0.7117	0	132	28	-0.1836	2.0094
b.34.2	SH3-domain	d.109.1	Actin depolymerizing proteins	1	-1.0015	0	132	16	-0.1031	1.4892
b.34.2	SH3-domain	d.144.1	Protein kinase-like (PK-like)	25	0.6605	1.1163	132	436	0.6272	1.8045
b.34.2	SH3-domain	d.15.2	CAD & PB1 domains	1	0.0973	0	132	15	-0.5441	1.6755
b.34.2	SH3-domain	d.189.1	PX domain	4	0.7474	0.8917	132	15	0.569	1.6415
b.34.2	SH3-domain	d.211.1	Ankyrin repeat	6	0.903	1.7476	132	139	-0.2465	1.7525
b.34.2	SH3-domain	d.93.1	SH2 domain	33	0.2526	1.015	132	82	0.08	1.861
b.34.2	SH3-domain	g.39.1	Glucocorticoid receptor-like (DNA-binding domain)	1	-1.4485	0	132	101	0.8458	1.5685
b.34.2	SH3-domain	g.45.1	ArfGap/RecO-like zinc finger	1	0.7811	0	132	16	0.2625	1.6144
b.34.2	SH3-domain	g.49.1	Cysteine-rich domain	1	-0.3055	0	132	28	0.5936	1.8909
b.34.3	Myosin S1 fragment, N-terminal domain	c.37.1	P-loop containing nucleoside triphosphate hydrolases	7	0.8951	1.2428	7	535	0.4235	1.8204
b.34.5	Translation proteins SH3-like domain	b.40.4	Nucleic acid-binding proteins	2	-0.1299	0.4412	4	34	-1.195	1.6031
b.34.8	Fumarylacetoacetate hydrolase, FAH, N-terminal domain	d.177.1	FAH	1	0.5349	0	1	3	0.4706	0.0592
b.34.9	Tudor/PWWP/MBT	c.15.1	BRCT domain	1	-1.3222	0	31	5	-0.8179	2.0094
b.34.9	Tudor/PWWP/MBT	c.2.1	NAD(P)-binding Rossmann-fold domains	1	0.6356	0	31	114	-0.8263	1.9716
b.34.9	Tudor/PWWP/MBT	d.51.1	Eukaryotic type KH-domain (KH-domain type I)	1	1.4138	0	31	25	1.6011	1.8011
b.35.1	GroES-like	c.2.1	NAD(P)-binding Rossmann-fold domains	3	0.3023	0.5786	4	114	0.6901	1.3782
b.36.1	PDZ domain-like	b.43.4	Riboflavin synthase domain-like	1	-1.2237	0	112	10	-1.5287	1.4537
b.36.1	PDZ domain-like	b.47.1	Trypsin-like serine proteases	4	0.6011	0.2689	112	93	-2.3194	1.4909
b.36.1	PDZ domain-like	b.55.1	PH domain-like	7	-0.6427	0.7806	112	214	-0.0642	1.8343
b.36.1	PDZ domain-like	b.7.1	C2 domain (Calcium/lipid-binding domain, CaLB)	3	1.0031	1.5938	112	84	-0.3209	1.8164
b.36.1	PDZ domain-like	b.72.1	WW domain	1	-0.341	0	112	19	0.1981	1.6134
b.36.1	PDZ domain-like	c.10.2	L domain-like	3	0.1088	0.7284	112	140	-0.9791	1.9331
b.36.1	PDZ domain-like	c.23.5	Flavoproteins	1	-0.2307	0	112	9	-1.1588	1.6505
b.36.1	PDZ domain-like	c.25.1	Ferredoxin reductase-like, C-terminal NADP-linked domain	1	-0.4485	0	112	11	-1.6544	1.4916
b.36.1	PDZ domain-like	c.37.1	P-loop containing nucleoside triphosphate hydrolases	17	-0.6139	1.0078	112	535	0.0405	2.0013
b.36.1	PDZ domain-like	c.45.1	(Phosphotyrosine protein) phosphatases II	2	-0.4954	0.0677	112	88	-0.2626	1.8426
b.36.1	PDZ domain-like	d.144.1	Protein kinase-like (PK-like)	4	0.543	0.8695	112	436	0.2457	1.9066
b.36.1	PDZ domain-like	d.15.1	Ubiquitin-like	3	-0.907	0.7231	112	103	-0.2517	1.8711
b.36.1	PDZ domain-like	d.15.2	CAD & PB1 domains	3	-0.8534	1.5442	112	15	-0.9256	1.7851
b.36.1	PDZ domain-like	d.174.1	Nitric oxide (NO) synthase oxygenase domain	1	-0.8753	0	112	3	-0.8856	1.4604
b.36.1	PDZ domain-like	d.211.1	Ankyrin repeat	2	-0.465	0.4374	112	139	-0.6281	1.8574
b.36.1	PDZ domain-like	g.39.1	Glucocorticoid receptor-like (DNA-binding domain)	5	0.317	0.9833	112	101	0.4643	1.685
b.36.1	PDZ domain-like	g.50.1	FYVE/PHD zinc finger	1	3.1077	0	112	72	-0.1862	1.7607
b.4.1	HSP40/DnaJ peptide-binding domain	g.54.1	DnaJ/Hsp40 cysteine-rich domain	3	0.5454	0.5356	8	4	0.3622	1.6237
b.40.4	Nucleic acid-binding proteins	c.15.1	BRCT domain	1	-1.7801	0	34	5	-1.1528	1.8447
b.40.4	Nucleic acid-binding proteins	c.26.1	Nucleotidylyl transferase	1	0.8021	0	34	20	-0.5116	1.85
b.40.4	Nucleic acid-binding proteins	d.104.1	Class II aaRS and biotin synthetases	2	0.3201	0.6333	34	17	-0.7401	1.601
b.40.4	Nucleic acid-binding proteins	d.142.2	DNA ligase/mRNA capping enzyme, catalytic domain	3	-0.0382	0.6846	34	4	-0.8084	1.4714
b.40.4	Nucleic acid-binding proteins	d.230.1	N-terminal, heterodimerisation domain of RBP7 (RpoE)	1	-0.2013	0	34	2	1.1336	1.4488
b.40.4	Nucleic acid-binding proteins	d.58.51	eIF-2-alpha, C-terminal domain	1	-1.4513	0	34	1	0.15	1.4145
b.40.4	Nucleic acid-binding proteins	d.74.4	GAD domain	1	-1.2639	0	34	1	-2.4371	1.4145
b.40.4	Nucleic acid-binding proteins	g.39.1	Glucocorticoid receptor-like (DNA-binding domain)	1	0.3358	0	34	101	0.5555	1.7384
b.42.2	Ricin B-like lectins	c.68.1	Nucleotide-diphospho-sugar transferases	10	0.8797	0.6797	12	40	0.6528	1.7974
b.42.2	Ricin B-like lectins	d.169.1	C-type lectin-like	2	0.2965	0.6178	12	83	-0.8792	1.5808
b.42.2	Ricin B-like lectins	g.14.1	Kringle-like	2	1.7258	1.439	12	25	-0.2068	1.6508
b.43.3	Translation proteins	b.44.1	EF-Tu/eEF-1alpha/eIF2-gamma C-terminal domain	6	0.3459	1.0409	12	6	0.2392	1.7968
b.43.3	Translation proteins	c.20.1	Initiation factor IF2/eIF5b, domain 3	1	0.3056	0	12	1	1.3676	1.3401
b.43.3	Translation proteins	c.37.1	P-loop containing nucleoside triphosphate hydrolases	12	0.3152	0.7706	12	535	-0.4873	1.9729
b.43.3	Translation proteins	d.14.1	Ribosomal protein S5 domain 2-like	2	0.2363	0.0668	12	23	-0.7961	1.9563
b.43.3	Translation proteins	d.58.11	EF-G C-terminal domain-like	2	0.7542	0.4406	12	5	-0.1278	2.1562
b.43.4	Riboflavin synthase domain-like	c.23.5	Flavoproteins	5	0.8708	0.4003	10	9	0.3699	1.1524
b.43.4	Riboflavin synthase domain-like	c.25.1	Ferredoxin reductase-like, C-terminal NADP-linked domain	9	-0.1541	0.542	10	11	-0.1257	0.9068
b.43.4	Riboflavin synthase domain-like	d.120.1	Cytochrome b5-like heme/steroid binding domain	1	0.1077	0	10	12	0.315	0.9993
b.43.4	Riboflavin synthase domain-like	d.174.1	Nitric oxide (NO) synthase oxygenase domain	3	0.4134	0.1107	10	3	0.6431	0.862
b.44.1	EF-Tu/eEF-1alpha/eIF2-gamma C-terminal domain	c.37.1	P-loop containing nucleoside triphosphate hydrolases	6	0.4165	1.2177	6	535	-0.7265	1.9453
b.44.2	Aminomethyltransferase beta-barrel domain	d.250.1	Folate-binding domain	2	-0.2816	0.4684	2	5	-0.2817	0.5082
b.46.1	FMT C-terminal domain-like	c.65.1	Formyltransferase	2	0.574	0.0632	2	4	0.2753	0.3335
b.46.1	FMT C-terminal domain-like	c.82.1	ALDH-like	2	0.527	0.0977	2	18	0.2586	0.6524
b.47.1	Trypsin-like serine proteases	c.62.1	vWA-like	2	0.0469	0.0388	93	49	1.2245	1.1734
b.47.1	Trypsin-like serine proteases	d.170.1	SRCR-like	2	-0.277	0.2043	93	14	0.4655	0.9895
b.47.1	Trypsin-like serine proteases	g.10.1	Hairpin loop containing domain-like	1	-0.5764	0	93	1	0.256	0.6839
b.47.1	Trypsin-like serine proteases	g.12.1	LDL receptor-like module	2	-0.3725	0.3139	93	18	1.2362	1.3947
b.47.1	Trypsin-like serine proteases	g.14.1	Kringle-like	4	0.0902	0.5211	93	25	0.962	1.4019
b.47.1	Trypsin-like serine proteases	g.18.1	Complement control module/SCR domain	7	0.498	0.9107	93	22	-0.0375	1.2983
b.47.1	Trypsin-like serine proteases	g.3.11	EGF/Laminin	9	0.6355	1.9687	93	110	0.9397	1.2862
b.47.1	Trypsin-like serine proteases	g.32.1	GLA-domain	5	0.4246	0.7091	93	13	0.6363	1.3649
b.49.1	N-terminal domain of alpha and beta subunits of F1 ATP synthase	c.37.1	P-loop containing nucleoside triphosphate hydrolases	2	1.6822	1.6822	2	535	0.041	1.7268
b.49.2	Alanine racemase C-terminal domain-like	c.1.6	PLP-binding barrel	3	0.0909	0.586	3	3	0.0909	0.908
b.52.2	ADC-like	c.37.1	P-loop containing nucleoside triphosphate hydrolases	3	2.2484	1.6369	3	535	0.6085	2.1004
b.52.2	ADC-like	d.31.1	Cdc48 domain 2-like	3	0.6526	0.8029	3	3	0.6526	2.0265
b.53.1	Ribosomal protein L25-like	c.26.1	Nucleotidylyl transferase	2	1.5845	0.2928	2	20	0.8127	1.2614
b.53.1	Ribosomal protein L25-like	c.51.1	Class II aaRS ABD-related	1	-0.5491	0	2	7	0.3052	1.0821
b.53.1	Ribosomal protein L25-like	d.104.1	Class II aaRS and biotin synthetases	1	-0.1154	0	2	17	0.5842	0.8448
b.55.1	PH domain-like	b.62.1	Cyclophilin-like	1	-0.9635	0	214	17	-0.0243	1.8926
b.55.1	PH domain-like	b.7.1	C2 domain (Calcium/lipid-binding domain, CaLB)	8	0.0254	0.8037	214	84	-0.2567	1.7731
b.55.1	PH domain-like	c.1.18	PLC-like phosphodiesterases	4	-0.3966	0.4553	214	14	-1.0537	1.6304
b.55.1	PH domain-like	c.37.1	P-loop containing nucleoside triphosphate hydrolases	4	-0.0841	1.0616	214	535	0.1047	1.9622
b.55.1	PH domain-like	c.45.1	(Phosphotyrosine protein) phosphatases II	9	-0.1291	1.1406	214	88	-0.1985	1.8
b.55.1	PH domain-like	d.144.1	Protein kinase-like (PK-like)	17	0.8569	1.3042	214	436	0.3099	1.8654
b.55.1	PH domain-like	d.15.1	Ubiquitin-like	23	-0.4331	1.2184	214	103	-0.1876	1.8291
b.55.1	PH domain-like	d.211.1	Ankyrin repeat	2	-0.8658	2.5526	214	139	-0.5639	1.8152
b.55.1	PH domain-like	d.338.1	Oxysterol-binding protein-like	2	-2.7973	1.2535	214	3	-0.4147	1.6111
b.55.1	PH domain-like	d.93.1	SH2 domain	13	0.1618	1.4231	214	82	-0.2373	1.9201
b.55.1	PH domain-like	g.45.1	ArfGap/RecO-like zinc finger	5	-0.4045	1.5446	214	16	-0.0548	1.6822
b.55.1	PH domain-like	g.49.1	Cysteine-rich domain	3	1.8867	1.0914	214	28	0.2763	1.949
b.55.1	PH domain-like	g.50.1	FYVE/PHD zinc finger	6	0.2687	0.9547	214	72	-0.1221	1.716
b.58.1	PK beta-barrel domain-like	c.49.1	PK C-terminal domain-like	2	-0.7237	3.312	2	2	-0.7237	1.9736
b.6.1	Cupredoxins	d.126.1	Pentein	5	0.6647	0.3424	18	7	-0.1541	1.5587
b.60.1	Lipocalins	g.8.1	BPTI-like	1	0.0432	0	26	16	0.1111	1.9298
b.62.1	Cyclophilin-like	d.58.7	RNA-binding domain, RBD	2	-0.0029	1.1409	17	158	0.6438	1.9907
b.64.1	Mannose 6-phosphate receptor domain	g.14.1	Kringle-like	1	-0.1508	0	2	25	0.3776	1.2989
b.66.1	Hemopexin-like domain	d.92.1	Metalloproteases ("zincins"), catalytic domain	19	0.1354	0.8405	21	83	0.3236	2.041
b.66.1	Hemopexin-like domain	g.14.1	Kringle-like	2	0.2193	1.3142	21	25	0.0871	1.966
b.68.11	Kelch motif	d.42.1	POZ domain	31	0.0783	1.0251	39	116	0.4197	1.5766
b.68.5	YWTD domain	d.22.1	GFP-like	2	-0.3363	0.6996	12	3	-1.6855	1.6253
b.68.5	YWTD domain	g.12.1	LDL receptor-like module	9	-0.3044	0.5604	12	18	-0.2919	1.6416
b.68.5	YWTD domain	g.28.1	Thyroglobulin type-1 domain	2	-1.0347	0.0374	12	5	-0.5194	1.5738
b.68.5	YWTD domain	g.3.11	EGF/Laminin	9	-0.5616	0.6595	12	110	-0.5883	1.5474
b.69.12	Sema domain	d.144.1	Protein kinase-like (PK-like)	2	1.468	1.2039	25	436	1.1822	1.5551
b.69.12	Sema domain	g.16.2	Plexin repeat	4	-0.2041	0.8698	25	9	-0.82	1.012
b.69.12	Sema domain	g.60.1	TSP-1 type 1 repeat	2	-0.4852	0.3886	25	39	-0.0771	1.4188
b.69.4	WD40 repeat-like	g.44.1	RING/U-box	1	1.114	0	78	52	-0.4748	2.2423
b.69.5	RCC1/BLIP-II	d.144.1	Protein kinase-like (PK-like)	2	0.9456	3.0774	13	436	0.7343	1.9267
b.69.5	RCC1/BLIP-II	d.148.1	Hect, E3 ligase catalytic domain	5	-0.1161	0.4534	13	24	1.2014	1.8097
b.69.7	Peptidase/esterase 'gauge' domain	c.69.1	alpha/beta-Hydrolases	1	0.4658	0	1	48	-0.7586	1.2365
b.7.1	C2 domain (Calcium/lipid-binding domain, CaLB)	b.72.1	WW domain	3	1.4163	0.5733	84	19	0.519	1.5436
b.7.1	C2 domain (Calcium/lipid-binding domain, CaLB)	c.1.18	PLC-like phosphodiesterases	8	-0.0938	0.633	84	14	-0.797	1.6106
b.7.1	C2 domain (Calcium/lipid-binding domain, CaLB)	c.19.1	FabD/lysophospholipase-like	3	-0.012	0.8484	84	6	-1.8972	1.455
b.7.1	C2 domain (Calcium/lipid-binding domain, CaLB)	c.45.1	(Phosphotyrosine protein) phosphatases II	2	0.5817	0.7372	84	88	0.0582	1.7817
b.7.1	C2 domain (Calcium/lipid-binding domain, CaLB)	d.144.1	Protein kinase-like (PK-like)	13	0.5621	0.9867	84	436	0.5666	1.8478
b.7.1	C2 domain (Calcium/lipid-binding domain, CaLB)	d.148.1	Hect, E3 ligase catalytic domain	3	1.8991	1.9558	84	24	1.0336	1.723
b.7.1	C2 domain (Calcium/lipid-binding domain, CaLB)	d.15.1	Ubiquitin-like	3	-0.2975	0.5233	84	103	0.0691	1.8112
b.7.1	C2 domain (Calcium/lipid-binding domain, CaLB)	d.93.1	SH2 domain	2	0.4246	1.1975	84	82	0.0194	1.9031
b.7.1	C2 domain (Calcium/lipid-binding domain, CaLB)	g.49.1	Cysteine-rich domain	12	0.3323	1.2511	84	28	0.533	1.9324
b.7.1	C2 domain (Calcium/lipid-binding domain, CaLB)	g.50.1	FYVE/PHD zinc finger	5	-0.3752	0.4929	84	72	0.1346	1.6969
b.70.3	DPP6 N-terminal domain-like	c.69.1	alpha/beta-Hydrolases	4	0.3061	0.8025	4	48	0.0814	1.317
b.71.1	Glycosyl hydrolase domain	c.1.8	(Trans)glycosidases	3	0.6985	0.723	3	32	0.6366	0.7054
b.72.1	WW domain	c.2.1	NAD(P)-binding Rossmann-fold domains	1	-1.5488	0	19	114	-1.4505	1.4692
b.72.1	WW domain	d.148.1	Hect, E3 ligase catalytic domain	7	0.7133	0.98	19	24	0.5146	1.5085
b.72.1	WW domain	d.26.1	FKBP-like	1	1.1282	0	19	16	-0.8391	1.2301
b.74.1	Carbonic anhydrase	c.45.1	(Phosphotyrosine protein) phosphatases II	2	0.3147	0.2821	18	88	1.0953	2.017
b.76.2	Histone H3 K4-specific methyltransferase SET7/9 N-terminal domain	b.85.7	SET domain	1	0.823	0	1	8	0.628	1.1568
b.81.1	Trimeric LpxA-like enzymes	c.68.1	Nucleotide-diphospho-sugar transferases	1	-0.5407	0	1	40	-1.9341	1.4356
b.82.3	cAMP-binding domain-like	d.110.3	PYP-like sensor domain (PAS domain)	8	0.0068	1.0835	27	26	-0.2279	1.5549
b.82.3	cAMP-binding domain-like	d.144.1	Protein kinase-like (PK-like)	2	0.5015	1.5481	27	436	-0.4815	1.7433
b.82.3	cAMP-binding domain-like	d.15.1	Ubiquitin-like	1	-1.3038	0	27	103	-0.979	1.7047
b.82.6	Thiamin pyrophosphokinase, substrate-binding domain	c.100.1	Thiamin pyrophosphokinase, catalytic domain	1	-0.8576	0	1	1	-0.8576	0
b.82.7	Calcium ATPase, transduction domain A	c.108.1	HAD-like	12	0.1041	0.9204	12	38	-0.4442	1.9111
b.82.7	Calcium ATPase, transduction domain A	d.220.1	Metal cation-transporting ATPase, ATP-binding domain N	9	-0.148	1.012	12	9	-0.0524	1.7411
b.84.1	Single hybrid motif	b.84.2	Rudiment single hybrid motif	3	0.7612	0.9134	8	6	0.5971	1.3106
b.84.1	Single hybrid motif	c.1.10	Aldolase	1	0.7204	0	8	9	0.3981	0.8048
b.84.1	Single hybrid motif	c.30.1	PreATP-grasp domain	3	0.8657	0.2165	8	11	1.0982	1.1979
b.84.1	Single hybrid motif	c.43.1	CoA-dependent acyltransferases	4	0.0573	0.8	8	11	-0.3553	0.717
b.84.1	Single hybrid motif	d.142.1	Glutathione synthetase ATP-binding domain-like	3	0.6814	0.3231	8	15	0.7092	0.9742
b.84.2	Rudiment single hybrid motif	c.1.10	Aldolase	1	-0.9644	0	6	9	-0.1989	1.3695
b.84.2	Rudiment single hybrid motif	c.14.1	ClpP/crotonase	2	-1.4221	0.0344	6	17	-0.93	1.6706
b.84.2	Rudiment single hybrid motif	c.30.1	PreATP-grasp domain	6	0.1368	0.5934	6	11	0.5011	1.6312
b.84.2	Rudiment single hybrid motif	c.65.1	Formyltransferase	1	0.3229	0	6	4	-0.7598	1.2673
b.84.2	Rudiment single hybrid motif	d.139.1	PurM C-terminal domain-like	1	-0.1341	0	6	2	-1.4825	1.264
b.84.2	Rudiment single hybrid motif	d.142.1	Glutathione synthetase ATP-binding domain-like	6	-0.3258	0.9136	6	15	0.1122	1.4722
b.84.2	Rudiment single hybrid motif	d.79.4	PurM N-terminal domain-like	1	0.7117	0	6	2	-0.5464	1.2792
b.85.1	AFP III-like domain	c.1.10	Aldolase	1	1.6273	0	1	9	1.2284	0.6698
b.85.6	MoeA C-terminal domain-like	c.57.1	Molybdenum cofactor biosynthesis proteins	2	0.673	0.0613	1	2	0.673	0.0613
b.85.7	SET domain	d.211.1	Ankyrin repeat	2	-0.1437	0.9678	8	139	-0.1551	1.6922
b.86.1	Hedgehog/intein (Hint) domain	d.65.1	Hedgehog/DD-peptidase	3	1.9157	1.5884	3	3	1.9157	1.0424
b.96.1	Nicotinic receptor ligand binding domain-like	f.36.1	Neurotransmitter-gated ion-channel transmembrane pore	8	-0.9782	0.6242	9	17	-1.0575	0.7836
b.98.1	Leukotriene A4 hydrolase N-terminal domain	d.92.1	Metalloproteases ("zincins"), catalytic domain	2	0.4197	0.8014	2	83	0.2741	1.4169
c.1.10	Aldolase	c.30.1	PreATP-grasp domain	1	0.2031	0	9	11	0.7001	1.2624
c.1.10	Aldolase	d.142.1	Glutathione synthetase ATP-binding domain-like	1	-0.4117	0	9	15	0.3111	1.0527
c.1.11	Enolase C-terminal domain-like	d.54.1	Enolase N-terminal domain-like	3	-0.4165	0.4556	4	3	0.2245	1.3729
c.1.17	Nicotinate/Quinolinate PRTase C-terminal domain-like	d.41.2	Nicotinate/Quinolinate PRTase N-terminal domain-like	1	0.0367	0	1	2	0.3508	0.4442
c.1.18	PLC-like phosphodiesterases	d.15.1	Ubiquitin-like	1	-0.7132	0	14	103	0.8661	1.672
c.1.19	Cobalamin (vitamin B12)-dependent enzymes	c.23.6	Cobalamin (vitamin B12)-binding domain	1	-0.2652	0	1	2	0.0454	0.4394
c.1.2	Ribulose-phoshate binding barrel	c.61.1	PRTase-like	1	-0.0134	0	1	10	1.6246	1.4587
c.1.21	Dihydropteroate synthetase-like	c.1.26	Homocysteine S-methyltransferase	1	-0.2783	0	1	3	-0.3455	0.586
c.1.21	Dihydropteroate synthetase-like	c.23.6	Cobalamin (vitamin B12)-binding domain	1	0.4008	0	1	2	0.0901	0.4394
c.1.21	Dihydropteroate synthetase-like	d.173.1	Methionine synthase activation domain-like	1	-0.4196	0	1	1	-0.4196	0
c.1.26	Homocysteine S-methyltransferase	c.23.6	Cobalamin (vitamin B12)-binding domain	1	0.679	0	3	2	0.4356	0.625
c.1.26	Homocysteine S-methyltransferase	d.173.1	Methionine synthase activation domain-like	1	-0.1414	0	3	1	-0.0742	0.586
c.1.4	FMN-linked oxidoreductases	c.3.1	FAD/NAD(P)-binding domain	1	-0.5004	0	4	21	0.3684	1.0918
c.1.4	FMN-linked oxidoreductases	d.58.1	4Fe-4S ferredoxins	1	-1.2977	0	4	3	1.2519	1.4716
c.1.5	Inosine monophosphate dehydrogenase (IMPDH)	d.37.1	CBS-domain	2	-0.2792	1.244	4	7	0.4882	1.0678
c.1.8	(Trans)glycosidases	d.26.3	Chitinase insertion domain	4	-0.3834	0.5663	32	4	-0.5406	0.4569
c.1.8	(Trans)glycosidases	d.92.2	beta-N-acetylhexosaminidase-like domain	2	-0.3342	0.0897	32	2	-0.4495	0.4758
c.1.9	Metallo-dependent hydrolases	c.23.16	Class I glutamine amidotransferase-like	1	-0.3877	0	17	9	-0.2782	1.2939
c.1.9	Metallo-dependent hydrolases	c.30.1	PreATP-grasp domain	1	2.7275	0	17	11	1.0319	1.4985
c.1.9	Metallo-dependent hydrolases	c.78.1	Aspartate/ornithine carbamoyltransferase	1	1.3989	0	17	2	0.8437	1.1867
c.1.9	Metallo-dependent hydrolases	c.8.3	Carbamoyl phosphate synthetase, small subunit N-terminal domain	1	-0.3798	0	17	2	-0.2109	1.0559
c.1.9	Metallo-dependent hydrolases	d.142.1	Glutathione synthetase ATP-binding domain-like	1	1.0604	0	17	15	0.643	1.3278
c.10.1	RNI-like	d.211.1	Ankyrin repeat	1	0.5478	0	19	139	0.76	1.7508
c.10.2	L domain-like	c.23.2	Toll/Interleukin receptor TIR domain	9	1.041	0.5218	140	15	-0.207	1.7998
c.10.2	L domain-like	c.37.1	P-loop containing nucleoside triphosphate hydrolases	2	0.8178	0.2175	140	535	1.0196	2.0548
c.10.2	L domain-like	d.109.1	Actin depolymerizing proteins	1	0.3832	0	140	16	0.4945	1.6774
c.10.2	L domain-like	d.144.1	Protein kinase-like (PK-like)	9	0.83	1.2192	140	436	1.2248	1.9626
c.10.2	L domain-like	d.169.1	C-type lectin-like	2	1.945	0.7795	140	83	-1.0507	1.8053
c.10.2	L domain-like	d.17.4	NTF2-like	2	0.2426	0.1681	140	9	1.331	2.3127
c.10.2	L domain-like	d.58.7	RNA-binding domain, RBD	2	-0.0343	0.3131	140	158	1.5344	1.9905
c.10.2	L domain-like	f.13.1	Family A G protein-coupled receptor-like	1	-1.3644	0	140	194	-0.3712	1.6726
c.10.2	L domain-like	g.12.1	LDL receptor-like module	1	0.2028	0	140	18	-0.1041	1.86
c.10.2	L domain-like	g.27.1	FnI-like domain	1	-0.7608	0	140	8	-0.7915	1.6426
c.10.2	L domain-like	g.3.11	EGF/Laminin	2	-1.1699	0.5039	140	110	-0.4005	1.78
c.10.2	L domain-like	g.3.9	Growth factor receptor domain	7	-0.623	0.7845	140	17	-0.5683	1.7221
c.108.1	HAD-like	c.37.1	P-loop containing nucleoside triphosphate hydrolases	1	-0.7085	0	38	535	0.2409	2.1092
c.108.1	HAD-like	c.68.1	Nucleotide-diphospho-sugar transferases	1	0.4656	0	38	40	-0.2973	2.0531
c.108.1	HAD-like	c.69.1	alpha/beta-Hydrolases	1	0.5316	0	38	48	-1.2496	1.9241
c.108.1	HAD-like	d.220.1	Metal cation-transporting ATPase, ATP-binding domain N	9	-0.3841	1.02	38	9	0.3919	1.9433
c.108.1	HAD-like	d.58.17	HMA, heavy metal-associated domain	2	-1.6568	0.6818	38	3	-1.6471	1.5034
c.108.1	HAD-like	e.6.1	Acyl-CoA dehydrogenase NM domain-like	1	0.1424	0	38	14	-1.6629	1.5794
c.109.1	PEP carboxykinase N-terminal domain	c.91.1	PEP carboxykinase-like	2	0.3708	0.3146	2	2	0.3708	0.311
c.14.1	ClpP/crotonase	c.2.1	NAD(P)-binding Rossmann-fold domains	2	0.4395	0.1122	17	114	0.0499	1.6243
c.14.1	ClpP/crotonase	c.30.1	PreATP-grasp domain	2	1.7171	0.6205	17	11	1.4311	1.5854
c.14.1	ClpP/crotonase	d.142.1	Glutathione synthetase ATP-binding domain-like	2	0.4732	0.1105	17	15	1.0422	1.425
c.142.1	Nqo1 FMN-binding domain-like	d.15.13	Nqo1 middle domain-like	1	1.5303	0	1	1	1.5303	0
c.15.1	BRCT domain	c.37.1	P-loop containing nucleoside triphosphate hydrolases	1	-0.5349	0	5	535	1.2845	1.9204
c.15.1	BRCT domain	d.142.2	DNA ligase/mRNA capping enzyme, catalytic domain	1	1.417	0	5	4	0.3444	1.3171
c.15.1	BRCT domain	g.39.1	Glucocorticoid receptor-like (DNA-binding domain)	1	2.1158	0	5	101	1.7083	1.589
c.15.1	BRCT domain	g.44.1	RING/U-box	1	0.9423	0	5	52	1.0899	1.8421
c.2.1	NAD(P)-binding Rossmann-fold domains	c.23.4	Succinyl-CoA synthetase domains	1	0.3642	0	114	4	1.0422	1.5303
c.2.1	NAD(P)-binding Rossmann-fold domains	c.31.1	DHS-like NAD/FAD-binding domain	1	-0.0013	0	114	11	0.5479	1.6909
c.2.1	NAD(P)-binding Rossmann-fold domains	c.37.1	P-loop containing nucleoside triphosphate hydrolases	1	0.0289	0	114	535	1.2929	1.887
c.2.1	NAD(P)-binding Rossmann-fold domains	c.58.1	Aminoacid dehydrogenase-like, N-terminal domain	7	0.0939	1.0515	114	8	0.5144	1.5782
c.2.1	NAD(P)-binding Rossmann-fold domains	c.69.1	alpha/beta-Hydrolases	1	-0.1151	0	114	48	-0.1977	1.6772
c.2.1	NAD(P)-binding Rossmann-fold domains	c.95.1	Thiolase-like	1	0.3121	0	114	10	-0.0802	1.2466
c.2.1	NAD(P)-binding Rossmann-fold domains	d.106.1	Sterol carrier protein, SCP	2	-0.0865	0.303	114	4	-0.095	1.346
c.2.1	NAD(P)-binding Rossmann-fold domains	d.162.1	LDH C-terminal domain-like	8	-0.029	0.5876	114	8	-0.1502	1.6427
c.2.1	NAD(P)-binding Rossmann-fold domains	d.20.1	UBC-like	1	0.3819	0	114	37	2.2389	1.9002
c.2.1	NAD(P)-binding Rossmann-fold domains	d.38.1	Thioesterase/thiol ester dehydrase-isomerase	1	-0.3574	0	114	5	0.062	1.3021
c.2.1	NAD(P)-binding Rossmann-fold domains	d.81.1	Glyceraldehyde-3-phosphate dehydrogenase-like, C-terminal domain	4	0.2633	0.509	114	4	0.0166	1.3385
c.20.1	Initiation factor IF2/eIF5b, domain 3	c.37.1	P-loop containing nucleoside triphosphate hydrolases	1	-0.7907	0	1	535	-1.8549	1.4999
c.23.16	Class I glutamine amidotransferase-like	c.26.2	Adenine nucleotide alpha hydrolases-like	1	0.1772	0	9	6	0.5083	1.0345
c.23.16	Class I glutamine amidotransferase-like	c.30.1	PreATP-grasp domain	2	2.0484	1.5087	9	11	1.3102	1.3436
c.23.16	Class I glutamine amidotransferase-like	c.37.1	P-loop containing nucleoside triphosphate hydrolases	2	1.3402	0.7133	9	535	1.2219	1.6895
c.23.16	Class I glutamine amidotransferase-like	c.78.1	Aspartate/ornithine carbamoyltransferase	1	1.7866	0	9	2	1.1219	0.9872
c.23.16	Class I glutamine amidotransferase-like	c.8.3	Carbamoyl phosphate synthetase, small subunit N-terminal domain	2	-0.1032	0.1571	9	2	0.0673	0.8204
c.23.16	Class I glutamine amidotransferase-like	d.139.1	PurM C-terminal domain-like	1	-0.0471	0	9	2	-0.6735	0.8174
c.23.16	Class I glutamine amidotransferase-like	d.142.1	Glutathione synthetase ATP-binding domain-like	2	1.0377	0.5804	9	15	0.9212	1.1486
c.23.16	Class I glutamine amidotransferase-like	d.79.4	PurM N-terminal domain-like	1	0.9793	0	9	2	0.2626	0.84
c.23.4	Succinyl-CoA synthetase domains	d.142.1	Glutathione synthetase ATP-binding domain-like	2	-0.2775	0.0194	4	15	-0.05	1.3235
c.23.5	Flavoproteins	c.25.1	Ferredoxin reductase-like, C-terminal NADP-linked domain	6	-0.6598	0.633	9	11	-0.4956	1.1998
c.23.5	Flavoproteins	d.174.1	Nitric oxide (NO) synthase oxygenase domain	3	-0.5309	0.6409	9	3	0.2733	1.1745
c.23.6	Cobalamin (vitamin B12)-binding domain	d.173.1	Methionine synthase activation domain-like	1	-0.8204	0	2	1	-0.5097	0.4394
c.23.8	N5-CAIR mutase (phosphoribosylaminoimidazole carboxylase, PurE)	d.143.1	SAICAR synthase-like	1	0.5022	0	1	10	0.4366	0.5352
c.24.1	Methylglyoxal synthase-like	c.97.1	Cytidine deaminase-like	1	0.0671	0	1	3	0.371	0.3445
c.25.1	Ferredoxin reductase-like, C-terminal NADP-linked domain	d.120.1	Cytochrome b5-like heme/steroid binding domain	1	0.8842	0	11	12	0.4407	1.0537
c.25.1	Ferredoxin reductase-like, C-terminal NADP-linked domain	d.174.1	Nitric oxide (NO) synthase oxygenase domain	3	0.2018	0.5812	11	3	0.7688	0.9251
c.26.1	Nucleotidylyl transferase	c.37.1	P-loop containing nucleoside triphosphate hydrolases	2	1.0568	1.2416	20	535	0.6433	1.929
c.26.1	Nucleotidylyl transferase	c.51.1	Class II aaRS ABD-related	1	-2.3406	0	20	7	-0.5074	1.5826
c.26.1	Nucleotidylyl transferase	d.104.1	Class II aaRS and biotin synthetases	1	-1.9069	0	20	17	-0.2285	1.4485
c.26.2	Adenine nucleotide alpha hydrolases-like	c.31.1	DHS-like NAD/FAD-binding domain	1	2.2751	0	6	11	-0.0314	1.4192
c.26.2	Adenine nucleotide alpha hydrolases-like	d.210.1	Argininosuccinate synthetase, C-terminal domain	1	-0.4845	0	6	1	0.2627	0.7284
c.27.1	Nucleoside phosphorylase/phosphoribosyltransferase catalytic domain	d.41.3	Pyrimidine nucleoside phosphorylase C-terminal domain	1	-0.2613	0	1	1	-0.2613	0
c.3.1	FAD/NAD(P)-binding domain	c.47.1	Thioredoxin-like	1	0.0097	0	21	77	0.2843	1.3582
c.3.1	FAD/NAD(P)-binding domain	d.16.1	FAD-linked reductases, C-terminal domain	5	0.5975	1.0291	21	10	0.2031	1.3918
c.3.1	FAD/NAD(P)-binding domain	d.58.1	4Fe-4S ferredoxins	1	-0.7973	0	21	3	0.8836	1.5088
c.3.1	FAD/NAD(P)-binding domain	d.87.1	FAD/NAD-linked reductases, dimerisation (C-terminal) domain	6	0.4158	0.6016	21	6	0.5074	0.9392
c.30.1	PreATP-grasp domain	c.65.1	Formyltransferase	1	0.4053	0	11	4	-1.261	1.1427
c.30.1	PreATP-grasp domain	c.78.1	Aspartate/ornithine carbamoyltransferase	1	-1.3286	0	11	2	-0.1882	1.2497
c.30.1	PreATP-grasp domain	c.8.3	Carbamoyl phosphate synthetase, small subunit N-terminal domain	2	-2.1516	1.3516	11	2	-1.2429	1.1241
c.30.1	PreATP-grasp domain	d.139.1	PurM C-terminal domain-like	1	-0.0517	0	11	2	-1.9837	1.1219
c.30.1	PreATP-grasp domain	d.142.1	Glutathione synthetase ATP-binding domain-like	11	-0.3813	0.7571	11	15	-0.389	1.3753
c.30.1	PreATP-grasp domain	d.79.4	PurM N-terminal domain-like	1	0.7941	0	11	2	-1.0476	1.1383
c.31.1	DHS-like NAD/FAD-binding domain	c.36.1	Thiamin diphosphate-binding fold (THDP-binding)	4	0.3561	0.3409	11	11	-0.1101	1.4915
c.32.1	Tubulin nucleotide-binding domain-like	d.79.2	Tubulin C-terminal domain-like	17	-0.1471	0.5072	18	17	0.0229	2.1545
c.36.1	Thiamin diphosphate-binding fold (THDP-binding)	c.48.1	TK C-terminal domain-like	2	-0.1597	0.1649	11	2	0.3783	0.9031
c.37.1	P-loop containing nucleoside triphosphate hydrolases	c.50.1	Macro domain-like	1	0.08	0	535	8	-1.0955	2.0842
c.37.1	P-loop containing nucleoside triphosphate hydrolases	c.52.1	Restriction endonuclease-like	1	-0.252	0	535	3	-1.335	1.6259
c.37.1	P-loop containing nucleoside triphosphate hydrolases	c.58.1	Aminoacid dehydrogenase-like, N-terminal domain	2	-1.0157	0.2718	535	8	-0.7785	1.849
c.37.1	P-loop containing nucleoside triphosphate hydrolases	c.60.1	Phosphoglycerate mutase-like	4	-0.0684	0.5825	535	14	-1.0388	1.9795
c.37.1	P-loop containing nucleoside triphosphate hydrolases	c.61.1	PRTase-like	1	0.9286	0	535	10	0.2258	2.0399
c.37.1	P-loop containing nucleoside triphosphate hydrolases	c.79.1	Tryptophan synthase beta subunit-like PLP-dependent enzymes	1	0.5285	0	535	6	-1.7684	1.5293
c.37.1	P-loop containing nucleoside triphosphate hydrolases	d.110.4	SNARE-like	1	0.1405	0	535	17	0.7517	2.0916
c.37.1	P-loop containing nucleoside triphosphate hydrolases	d.14.1	Ribosomal protein S5 domain 2-like	5	0.0867	0.9232	535	23	-0.3087	2.1007
c.37.1	P-loop containing nucleoside triphosphate hydrolases	d.144.1	Protein kinase-like (PK-like)	4	0.9599	0.6729	535	436	0.2052	2.0299
c.37.1	P-loop containing nucleoside triphosphate hydrolases	d.15.10	TGS-like	1	-1.2381	0	535	1	0.7389	1.4999
c.37.1	P-loop containing nucleoside triphosphate hydrolases	d.211.1	Ankyrin repeat	1	0.6659	0	535	139	-0.6685	1.9838
c.37.1	P-loop containing nucleoside triphosphate hydrolases	d.250.1	Folate-binding domain	1	0.658	0	535	5	-1.4363	1.5539
c.37.1	P-loop containing nucleoside triphosphate hydrolases	d.31.1	Cdc48 domain 2-like	3	-1.5958	0.8365	535	3	0.0441	1.9327
c.37.1	P-loop containing nucleoside triphosphate hydrolases	d.52.3	Prokaryotic type KH domain (KH-domain type II)	1	-0.7507	0	535	2	-0.4297	2.3533
c.37.1	P-loop containing nucleoside triphosphate hydrolases	d.58.11	EF-G C-terminal domain-like	5	0.5288	1.0454	535	5	0.3595	2.2744
c.37.1	P-loop containing nucleoside triphosphate hydrolases	d.75.2	DNA repair protein MutS, domain I	2	0.4567	0.8511	535	2	-0.6801	1.5246
c.37.1	P-loop containing nucleoside triphosphate hydrolases	f.37.1	ABC transporter transmembrane region	5	-0.4739	0.5916	535	5	-1.772	1.718
c.37.1	P-loop containing nucleoside triphosphate hydrolases	g.39.1	Glucocorticoid receptor-like (DNA-binding domain)	1	1.3664	0	535	101	0.4238	1.8234
c.37.1	P-loop containing nucleoside triphosphate hydrolases	g.45.1	ArfGap/RecO-like zinc finger	3	-1.1836	1.3941	535	16	-0.1595	1.8628
c.37.1	P-loop containing nucleoside triphosphate hydrolases	g.50.1	FYVE/PHD zinc finger	3	-1.1252	0.4198	535	72	-0.2267	1.8935
c.41.1	Subtilisin-like	d.58.3	Protease propeptides/inhibitors	4	-1.7842	0.9183	10	11	-2.04	1.3235
c.41.1	Subtilisin-like	g.3.9	Growth factor receptor domain	2	-2.3861	1.046	10	17	-1.7793	1.4379
c.45.1	(Phosphotyrosine protein) phosphatases II	c.46.1	Rhodanese/Cell cycle control phosphatase	3	-1.3356	1.1676	88	9	-0.73	1.7767
c.45.1	(Phosphotyrosine protein) phosphatases II	d.142.2	DNA ligase/mRNA capping enzyme, catalytic domain	1	-0.7436	0	88	4	-0.637	1.3591
c.45.1	(Phosphotyrosine protein) phosphatases II	d.144.1	Protein kinase-like (PK-like)	1	0.4891	0	88	436	0.5084	1.8736
c.45.1	(Phosphotyrosine protein) phosphatases II	d.15.1	Ubiquitin-like	2	1.0304	1.6884	88	103	0.0109	1.8375
c.45.1	(Phosphotyrosine protein) phosphatases II	d.93.1	SH2 domain	2	0.3415	0.0315	88	82	-0.0389	1.9281
c.45.1	(Phosphotyrosine protein) phosphatases II	g.50.1	FYVE/PHD zinc finger	1	0.289	0	88	72	0.0764	1.7249
c.46.1	Rhodanese/Cell cycle control phosphatase	d.3.1	Cysteine proteinases	1	1.4897	0	9	64	0.1819	1.862
c.47.1	Thioredoxin-like	d.58.6	Nucleoside diphosphate kinase, NDK	1	-1.9156	0	77	9	-0.4347	1.4121
c.47.1	Thioredoxin-like	d.87.1	FAD/NAD-linked reductases, dimerisation (C-terminal) domain	1	0.7103	0	77	6	0.2231	1.1351
c.50.1	Macro domain-like	c.56.5	Zn-dependent exopeptidases	1	0.9838	0	8	21	-0.2866	1.5922
c.51.1	Class II aaRS ABD-related	d.104.1	Class II aaRS and biotin synthetases	6	0.4329	0.6867	7	17	0.2789	1.2813
c.51.1	Class II aaRS ABD-related	d.67.1	ThrRS/AlaRS common domain	3	0.6316	0.435	7	3	0.1478	1.234
c.52.3	Eukaryotic RPB5 N-terminal domain	d.78.1	RPB5-like RNA polymerase subunit	1	-0.6519	0	1	1	-0.6519	0
c.55.1	Actin-like ATPase domain	c.87.1	UDP-Glycosyltransferase/glycogen phosphorylase	1	0.6931	0	41	4	-0.2709	1.9398
c.55.3	Ribonuclease H-like	d.100.1	L9 N-domain-like	1	0.2158	0	17	1	-0.4823	1.5481
c.55.4	Translational machinery components	d.79.3	L30e-like	1	0.086	0	3	4	0.5913	2.1988
c.55.4	Translational machinery components	d.91.1	N-terminal domain of eukaryotic peptide chain release factor subunit 1, ERF1	1	0.0297	0	3	1	1.3673	2.1841
c.56.5	Zn-dependent exopeptidases	c.8.4	PA domain	1	-0.8223	0	21	6	-0.8131	0.7872
c.56.5	Zn-dependent exopeptidases	d.58.3	Protease propeptides/inhibitors	7	-0.4921	0.4338	21	11	-0.4665	1.0465
c.61.1	PRTase-like	d.153.1	N-terminal nucleophile aminohydrolases (Ntn hydrolases)	1	-0.7444	0	10	21	-0.1312	1.7873
c.62.1	vWA-like	d.109.2	C-terminal, gelsolin-like domain of Sec23/24	3	0.958	1.6632	49	3	2.0087	1.8332
c.62.1	vWA-like	d.200.1	Integrin beta tail domain	4	-1.4916	0.5132	49	4	-0.5606	0.971
c.62.1	vWA-like	d.209.1	LCCL domain	2	-0.0185	1.5409	49	3	-0.1717	1.1583
c.62.1	vWA-like	g.16.2	Plexin repeat	5	-1.5494	0.6646	49	9	-0.6616	1.1805
c.62.1	vWA-like	g.18.1	Complement control module/SCR domain	3	-0.2076	0.6633	49	22	-1.2619	1.4621
c.62.1	vWA-like	g.3.11	EGF/Laminin	8	-0.9528	0.8231	49	110	-0.2847	1.4511
c.62.1	vWA-like	g.41.10	Zn-finger domain of Sec23/24	4	0.1384	0.4646	49	4	1.2116	1.1048
c.62.1	vWA-like	g.8.1	BPTI-like	3	-1.1429	1.9576	49	16	-0.8845	1.877
c.65.1	Formyltransferase	c.82.1	ALDH-like	2	-0.047	0.1609	4	18	-0.0167	0.7199
c.65.1	Formyltransferase	d.139.1	PurM C-terminal domain-like	1	-0.457	0	4	2	-0.7227	0.3703
c.65.1	Formyltransferase	d.142.1	Glutathione synthetase ATP-binding domain-like	1	-0.1404	0	4	15	0.872	0.9012
c.65.1	Formyltransferase	d.79.4	PurM N-terminal domain-like	1	0.3888	0	4	2	0.2134	0.4214
c.66.1	S-adenosyl-L-methionine-dependent methyltransferases	g.37.1	C2H2 and C2HC zinc fingers	1	0.0475	0	28	255	0.4109	2.0589
c.69.1	alpha/beta-Hydrolases	c.95.1	Thiolase-like	1	0.4272	0	48	10	0.1175	1.3183
c.73.1	Carbamate kinase-like	c.82.1	ALDH-like	1	-1.5166	0	1	18	-2.4918	0.6619
c.78.1	Aspartate/ornithine carbamoyltransferase	c.8.3	Carbamoyl phosphate synthetase, small subunit N-terminal domain	1	-1.7787	0	2	2	-1.0546	0.6727
c.78.1	Aspartate/ornithine carbamoyltransferase	d.142.1	Glutathione synthetase ATP-binding domain-like	1	-0.3385	0	2	15	-0.2007	1.0238
c.8.2	LeuD/IlvD-like	c.83.1	Aconitase iron-sulfur domain	3	-0.3253	0.7071	3	3	-0.3253	0.8728
c.8.3	Carbamoyl phosphate synthetase, small subunit N-terminal domain	d.142.1	Glutathione synthetase ATP-binding domain-like	2	1.1409	0.4233	2	15	0.8539	0.8682
c.80.1	SIS domain	d.153.1	N-terminal nucleophile aminohydrolases (Ntn hydrolases)	2	-1.7484	0.3734	2	21	-1.5942	1.2677
c.81.1	Formate dehydrogenase/DMSO reductase, domains 1-3	d.15.4	2Fe-2S ferredoxin-like	1	2.273	0	1	6	0.2762	1.1116
c.81.1	Formate dehydrogenase/DMSO reductase, domains 1-3	d.58.1	4Fe-4S ferredoxins	1	1.5751	0	1	3	0.5465	1.5118
c.84.1	Phosphoglucomutase, first 3 domains	d.129.2	Phosphoglucomutase, C-terminal domain	2	-0.2181	0.3578	2	3	-0.6367	0.6735
c.88.1	Glutaminase/Asparaginase	d.211.1	Ankyrin repeat	1	-1.076	0	1	139	1.0877	1.3047
c.93.1	Periplasmic binding protein-like I	d.144.1	Protein kinase-like (PK-like)	2	0.9956	0.5227	16	436	0.6591	2.0763
c.93.1	Periplasmic binding protein-like I	d.58.29	Nucleotide cyclase	2	2.0357	0.0668	16	18	0.9647	1.9015
c.93.1	Periplasmic binding protein-like I	g.18.1	Complement control module/SCR domain	1	-0.4329	0	16	22	-1.9434	1.9152
c.94.1	Periplasmic binding protein-like II	d.50.2	Porphobilinogen deaminase (hydroxymethylbilane synthase), C-terminal domain	1	0.0794	0	4	1	0.9916	0.7377
c.95.1	Thiolase-like	d.106.1	Sterol carrier protein, SCP	1	1.6211	0	10	4	-0.0148	0.865
d.101.1	Ribonuclease PH domain 2-like	d.14.1	Ribosomal protein S5 domain 2-like	1	-0.5995	0	1	23	0.2138	1.5051
d.104.1	Class II aaRS and biotin synthetases	d.67.1	ThrRS/AlaRS common domain	3	-0.094	0.2101	17	3	-0.1311	1.0377
d.106.1	Sterol carrier protein, SCP	d.38.1	Thioesterase/thiol ester dehydrase-isomerase	1	-0.0565	0	4	5	0.157	0.9566
d.108.1	Acyl-CoA N-acyltransferases (Nat)	g.50.1	FYVE/PHD zinc finger	2	-0.4786	0.7425	14	72	-0.7207	1.8715
d.109.2	C-terminal, gelsolin-like domain of Sec23/24	g.41.10	Zn-finger domain of Sec23/24	3	-1.028	1.796	3	4	-0.7971	1.724
d.110.3	PYP-like sensor domain (PAS domain)	d.144.1	Protein kinase-like (PK-like)	1	0.0667	0	26	436	-0.2537	1.768
d.111.1	PR-1-like	d.169.1	C-type lectin-like	1	1.3842	0	12	83	-0.0733	1.8654
d.111.1	PR-1-like	g.19.1	Crisp domain-like	2	-0.0665	0.0712	12	2	-0.9338	1.5365
d.114.1	5'-nucleotidase (syn. UDP-sugar hydrolase), C-terminal domain	d.159.1	Metallo-dependent phosphatases	1	0.1239	0	1	15	2.4623	1.9487
d.120.1	Cytochrome b5-like heme/steroid binding domain	d.176.1	Oxidoreductase molybdopterin-binding domain	1	0.8491	0	12	1	0.0853	0.8347
d.122.1	ATPase domain of HSP90 chaperone/DNA topoisomerase II/histidine kinase	d.14.1	Ribosomal protein S5 domain 2-like	8	0.033	0.4198	15	23	-0.137	1.8924
d.122.1	ATPase domain of HSP90 chaperone/DNA topoisomerase II/histidine kinase	d.271.1	HSP90 C-terminal domain	2	-0.1808	0.5709	15	2	0.596	1.8387
d.122.1	ATPase domain of HSP90 chaperone/DNA topoisomerase II/histidine kinase	e.11.1	Type II DNA topoisomerase	2	-0.2971	0.5106	15	2	0.3958	1.5229
d.129.6	Kinase associated domain 1, KA1	d.144.1	Protein kinase-like (PK-like)	4	1.0652	1.32	4	436	0.3306	1.5269
d.13.1	HIT-like	d.246.1	mRNA decapping enzyme DcpS N-terminal domain	1	-0.2724	0	6	1	-0.0483	0.5489
d.133.1	Molybdenum cofactor-binding domain	d.145.1	FAD-binding domain	2	-0.4466	0.186	2	2	-0.4466	0.3513
d.133.1	Molybdenum cofactor-binding domain	d.15.4	2Fe-2S ferredoxin-like	2	-0.0701	0.1087	2	6	0.8642	1.0969
d.133.1	Molybdenum cofactor-binding domain	d.41.1	CO dehydrogenase molybdoprotein N-domain-like	2	-0.2187	0.4998	2	2	-0.2187	0.7854
d.133.1	Molybdenum cofactor-binding domain	d.87.2	CO dehydrogenase flavoprotein C-terminal domain-like	2	-0.3639	0.229	2	2	-0.3639	0.5891
d.139.1	PurM C-terminal domain-like	d.142.1	Glutathione synthetase ATP-binding domain-like	1	0.3166	0	2	15	1.5947	0.8654
d.139.1	PurM C-terminal domain-like	d.79.4	PurM N-terminal domain-like	2	0.9361	0.1277	2	2	0.9361	0.3282
d.14.1	Ribosomal protein S5 domain 2-like	d.271.1	HSP90 C-terminal domain	2	-0.2911	0.6823	23	2	0.733	2.03
d.14.1	Ribosomal protein S5 domain 2-like	d.58.11	EF-G C-terminal domain-like	4	0.2345	1.1064	23	5	0.6683	2.2665
d.14.1	Ribosomal protein S5 domain 2-like	d.58.26	GHMP Kinase, C-terminal domain	3	-0.2211	0.6932	23	3	-1.6832	1.4981
d.14.1	Ribosomal protein S5 domain 2-like	e.11.1	Type II DNA topoisomerase	2	-0.0849	0.0455	23	2	0.5328	1.7527
d.142.1	Glutathione synthetase ATP-binding domain-like	d.79.4	PurM N-terminal domain-like	1	0.5292	0	15	2	-0.6586	0.8863
d.142.2	DNA ligase/mRNA capping enzyme, catalytic domain	g.39.1	Glucocorticoid receptor-like (DNA-binding domain)	1	0.6988	0	4	101	1.3639	1.1355
d.144.1	Protein kinase-like (PK-like)	d.15.1	Ubiquitin-like	7	-0.252	0.6922	436	103	-0.4975	1.9016
d.144.1	Protein kinase-like (PK-like)	d.15.11	Doublecortin (DC)	2	0.8175	0.4441	436	6	-0.3116	2.0255
d.144.1	Protein kinase-like (PK-like)	d.15.2	CAD & PB1 domains	5	-1.3071	1.615	436	15	-1.1713	1.8168
d.144.1	Protein kinase-like (PK-like)	d.17.4	NTF2-like	3	-0.2252	1.6255	436	9	0.1062	2.29
d.144.1	Protein kinase-like (PK-like)	d.189.1	PX domain	1	0.3442	0	436	15	-0.0582	1.7854
d.144.1	Protein kinase-like (PK-like)	d.20.1	UBC-like	1	-0.2213	0	436	37	0.7408	2.042
d.144.1	Protein kinase-like (PK-like)	d.211.1	Ankyrin repeat	4	-0.7142	0.545	436	139	-0.8738	1.8882
d.144.1	Protein kinase-like (PK-like)	d.223.1	Polo-box domain	4	-0.1074	1.0831	436	4	-0.0565	1.5402
d.144.1	Protein kinase-like (PK-like)	d.50.1	dsRNA-binding domain-like	1	-0.3417	0	436	12	-0.5868	2.0091
d.144.1	Protein kinase-like (PK-like)	d.58.29	Nucleotide cyclase	5	1.1197	1.1263	436	18	0.3056	1.7445
d.144.1	Protein kinase-like (PK-like)	d.58.7	RNA-binding domain, RBD	1	-0.4495	0	436	158	0.3095	1.9647
d.144.1	Protein kinase-like (PK-like)	d.93.1	SH2 domain	23	-0.347	0.6612	436	82	-0.5472	1.9893
d.144.1	Protein kinase-like (PK-like)	g.14.1	Kringle-like	2	-0.4576	0.3723	436	25	-1.6031	1.8377
d.144.1	Protein kinase-like (PK-like)	g.16.2	Plexin repeat	2	-1.6413	1.8335	436	9	-2.0022	1.5337
d.144.1	Protein kinase-like (PK-like)	g.3.9	Growth factor receptor domain	7	-1.1879	0.7167	436	17	-1.7931	1.6921
d.144.1	Protein kinase-like (PK-like)	g.39.1	Glucocorticoid receptor-like (DNA-binding domain)	2	-0.5451	0.495	436	101	0.2186	1.7188
d.144.1	Protein kinase-like (PK-like)	g.49.1	Cysteine-rich domain	17	-0.3548	1.336	436	28	-0.0336	2.0172
d.144.1	Protein kinase-like (PK-like)	g.7.1	Snake toxin-like	5	-1.6366	1.0368	436	6	-0.7754	2.3523
d.145.1	FAD-binding domain	d.15.4	2Fe-2S ferredoxin-like	2	0.3765	0.2946	2	6	1.3108	1.0698
d.145.1	FAD-binding domain	d.41.1	CO dehydrogenase molybdoprotein N-domain-like	2	0.2279	0.6858	2	2	0.2279	0.7383
d.145.1	FAD-binding domain	d.87.2	CO dehydrogenase flavoprotein C-terminal domain-like	2	0.0827	0.4149	2	2	0.0827	0.5246
d.148.1	Hect, E3 ligase catalytic domain	d.211.1	Ankyrin repeat	1	-0.8492	0	24	139	-1.3408	1.7661
d.15.1	Ubiquitin-like	d.218.1	Nucleotidyltransferase	1	0.4464	0	103	11	-1.2508	2.1079
d.15.1	Ubiquitin-like	d.245.1	NSFL1 (p97 ATPase) cofactor p47, SEP domain	3	0.4363	0.8583	103	3	-0.5241	1.3317
d.15.1	Ubiquitin-like	d.3.1	Cysteine proteinases	1	-0.2439	0	103	64	-0.5591	1.9196
d.15.1	Ubiquitin-like	d.93.1	SH2 domain	3	0.7816	0.7496	103	82	-0.0498	1.9554
d.15.1	Ubiquitin-like	g.44.1	RING/U-box	1	0.2594	0	103	52	0.0976	1.9186
d.15.1	Ubiquitin-like	g.49.1	Cysteine-rich domain	3	0.1009	0.3617	103	28	0.4639	1.9839
d.15.1	Ubiquitin-like	g.50.1	FYVE/PHD zinc finger	2	-1.5465	0.6517	103	72	0.0655	1.7553
d.15.1	Ubiquitin-like	g.80.1	AN1-like Zinc finger	1	-0.8641	0	103	4	-0.5225	1.885
d.15.2	CAD & PB1 domains	d.4.1	His-Me finger endonucleases	1	0.7712	0	15	1	-1.1903	1.2356
d.15.2	CAD & PB1 domains	g.49.1	Cysteine-rich domain	1	0.4554	0	15	28	1.1377	1.9045
d.15.4	2Fe-2S ferredoxin-like	d.41.1	CO dehydrogenase molybdoprotein N-domain-like	2	-0.1486	0.3912	6	2	-1.0829	1.2442
d.15.4	2Fe-2S ferredoxin-like	d.58.1	4Fe-4S ferredoxins	1	-0.6979	0	6	3	0.2703	1.6443
d.15.4	2Fe-2S ferredoxin-like	d.87.2	CO dehydrogenase flavoprotein C-terminal domain-like	2	-0.2938	0.1203	6	2	-1.2281	1.1521
d.151.1	DNase I-like	d.58.7	RNA-binding domain, RBD	2	-0.6703	2.0071	15	158	1.7197	1.709
d.151.1	DNase I-like	d.93.1	SH2 domain	2	0.6498	1.0935	15	82	0.863	1.7375
d.16.1	FAD-linked reductases, C-terminal domain	d.58.1	4Fe-4S ferredoxins	1	1.235	0	10	3	0.6804	1.6821
d.162.1	LDH C-terminal domain-like	d.20.1	UBC-like	1	0.8882	0	8	37	2.3891	1.9201
d.166.1	ADP-ribosylation	d.297.1	WGR domain-like	2	0.5605	0.5752	8	2	1.636	1.0863
d.166.1	ADP-ribosylation	g.39.1	Glucocorticoid receptor-like (DNA-binding domain)	1	-0.3486	0	8	101	2.3369	1.2927
d.169.1	C-type lectin-like	g.14.1	Kringle-like	4	0.829	0.9278	83	25	0.6724	1.6689
d.169.1	C-type lectin-like	g.18.1	Complement control module/SCR domain	1	-0.765	0	83	22	-0.3271	1.5829
d.169.1	C-type lectin-like	g.3.11	EGF/Laminin	8	-0.0646	0.964	83	110	0.6501	1.5728
d.17.4	NTF2-like	d.58.7	RNA-binding domain, RBD	3	-0.3768	0.201	9	158	0.2034	2.3143
d.170.2	A heparin-binding domain	d.230.3	Amyloid beta a4 protein copper binding domain (domain 2)	3	1.3629	1.4161	3	3	1.3629	1.5249
d.170.2	A heparin-binding domain	g.8.1	BPTI-like	2	2.2046	0.5249	3	16	-0.8263	1.6611
d.178.1	Aromatic aminoacid monoxygenases, catalytic and oligomerization domains	d.58.18	ACT-like	1	-1.1851	0	4	1	-1.1538	0.5026
d.184.1	Non-globular alpha+beta subunits of globular proteins	f.23.12	ISP transmembrane anchor	1	0.2954	0	1	1	0.2954	0
d.200.1	Integrin beta tail domain	g.16.2	Plexin repeat	4	0.1117	0.6465	4	9	-0.101	0.7177
d.200.1	Integrin beta tail domain	g.3.11	EGF/Laminin	4	0.3053	0.3474	4	110	0.2758	1.1038
d.211.1	Ankyrin repeat	d.338.1	Oxysterol-binding protein-like	1	2.0039	0	139	3	0.1492	1.6382
d.211.1	Ankyrin repeat	d.51.1	Eukaryotic type KH-domain (KH-domain type I)	1	-1.6618	0	139	25	1.803	1.5362
d.211.1	Ankyrin repeat	g.3.11	EGF/Laminin	4	-2.2879	0.9726	139	110	-0.7516	1.6976
d.211.1	Ankyrin repeat	g.44.1	RING/U-box	1	-0.373	0	139	52	0.4739	1.9052
d.211.1	Ankyrin repeat	g.45.1	ArfGap/RecO-like zinc finger	3	1.3903	0.9307	139	16	0.5091	1.7075
d.211.1	Ankyrin repeat	g.50.1	FYVE/PHD zinc finger	1	0.7487	0	139	72	0.4418	1.7407
d.211.1	Ankyrin repeat	g.65.1	Notch domain	1	-1.5522	0	139	1	-0.2779	1.3047
d.218.1	Nucleotidyltransferase	d.58.16	PAP/Archaeal CCA-adding enzyme, C-terminal domain	2	-1.1271	0.4769	11	2	1.6737	1.6813
d.22.1	GFP-like	g.28.1	Thyroglobulin type-1 domain	2	-0.6984	0.737	3	5	1.1662	1.6695
d.22.1	GFP-like	g.3.11	EGF/Laminin	2	0.3559	0.3336	3	110	1.0972	1.602
d.230.3	Amyloid beta a4 protein copper binding domain (domain 2)	g.8.1	BPTI-like	2	1.3479	2.0975	3	16	-2.1892	2.1616
d.240.1	Lesion bypass DNA polymerase (Y-family), little finger domain	e.8.1	DNA/RNA polymerases	2	0.2489	0.1463	2	9	0.6086	0.5938
d.297.1	WGR domain-like	g.39.1	Glucocorticoid receptor-like (DNA-binding domain)	1	-1.3159	0	2	101	0.7009	1.2662
d.3.1	Cysteine proteinases	d.314.1	PUG domain-like	1	1.0637	0	64	1	0.3546	1.405
d.37.1	CBS-domain	f.20.1	Clc chloride channel	2	-0.4396	0.8415	7	7	0.0017	1.2969
d.41.1	CO dehydrogenase molybdoprotein N-domain-like	d.87.2	CO dehydrogenase flavoprotein C-terminal domain-like	2	-0.1452	0.2709	2	2	-0.1452	0.8768
d.42.1	POZ domain	f.14.1	Voltage-gated potassium channels	21	0.3189	1.096	116	27	0.6305	1.556
d.42.1	POZ domain	g.37.1	C2H2 and C2HC zinc fingers	25	-0.102	1.1904	116	255	-0.5975	1.6723
d.51.1	Eukaryotic type KH-domain (KH-domain type I)	d.58.7	RNA-binding domain, RBD	3	0.1356	2.7441	25	158	-0.6197	1.6293
d.58.3	Protease propeptides/inhibitors	g.3.9	Growth factor receptor domain	2	-1.0131	0.2183	11	17	0.2607	1.2902
d.58.7	RNA-binding domain, RBD	d.68.7	R3H domain	1	-0.5977	0	158	4	-1.3883	2.0272
d.58.7	RNA-binding domain, RBD	g.44.1	RING/U-box	1	-0.1333	0	158	52	-0.7094	1.9811
d.79.3	L30e-like	d.91.1	N-terminal domain of eukaryotic peptide chain release factor subunit 1, ERF1	1	-0.0564	0	4	1	0.776	1.2918
d.92.1	Metalloproteases ("zincins"), catalytic domain	g.14.1	Kringle-like	1	-0.1358	0	83	25	-0.2365	1.8196
d.92.1	Metalloproteases ("zincins"), catalytic domain	g.20.1	Blood coagulation inhibitor (disintegrin)	18	-0.2313	0.6521	83	18	-0.8158	1.8629
d.92.1	Metalloproteases ("zincins"), catalytic domain	g.3.11	EGF/Laminin	3	-0.8565	0.9995	83	110	-0.2588	1.7318
d.92.1	Metalloproteases ("zincins"), catalytic domain	g.60.1	TSP-1 type 1 repeat	15	-0.5033	0.993	83	39	0.1073	1.8101
d.93.1	SH2 domain	g.44.1	RING/U-box	3	-0.2393	0.2263	82	52	0.1473	2.0056
d.93.1	SH2 domain	g.49.1	Cysteine-rich domain	2	5.7098	0.6983	82	28	0.5136	2.0682
e.8.1	DNA/RNA polymerases	g.67.1	Zinc finger domain of DNA polymerase-alpha	1	-2.3469	0	9	1	-1.3956	0.6027
f.13.1	Family A G protein-coupled receptor-like	g.33.1	Cholecystokinin A receptor, N-domain	1	0.123	0	194	1	0.3774	0.9082
g.10.1	Hairpin loop containing domain-like	g.14.1	Kringle-like	1	1.4011	0	1	25	0.706	1.2507
g.12.1	LDL receptor-like module	g.3.11	EGF/Laminin	6	-0.2864	0.8548	18	110	-0.2964	1.6353
g.12.1	LDL receptor-like module	g.60.1	TSP-1 type 1 repeat	1	0.0544	0	18	39	0.0696	1.7186
g.14.1	Kringle-like	g.27.1	FnI-like domain	2	-0.3025	0.4306	25	8	-0.4131	1.494
g.14.1	Kringle-like	g.3.11	EGF/Laminin	4	-0.4784	1.123	25	110	-0.0222	1.6414
g.14.1	Kringle-like	g.32.1	GLA-domain	1	-0.2335	0	25	13	-0.3256	1.7058
g.16.2	Plexin repeat	g.3.11	EGF/Laminin	5	0.5648	1.0711	9	110	0.3769	1.2922
g.17.1	Cystine-knot cytokines	g.25.1	Heparin-binding domain from vascular endothelial growth factor	1	1.4485	0	49	1	0.5644	1.5334
g.18.1	Complement control module/SCR domain	g.3.11	EGF/Laminin	6	0.7891	1.3801	22	110	0.9772	1.5539
g.23.1	TB module/8-cys domain	g.3.11	EGF/Laminin	6	-0.2468	0.7647	6	110	-0.8271	1.4446
g.27.1	FnI-like domain	g.3.11	EGF/Laminin	1	1.0073	0	8	110	0.3909	1.383
g.27.1	FnI-like domain	g.60.1	TSP-1 type 1 repeat	1	0.5631	0	8	39	0.7569	1.4812
g.27.1	FnI-like domain	g.75.1	TSP type-3 repeat	1	0.5083	0	8	5	1.2516	1.0838
g.28.1	Thyroglobulin type-1 domain	g.3.11	EGF/Laminin	2	1.0543	1.0706	5	110	-0.069	1.5589
g.3.11	EGF/Laminin	g.32.1	GLA-domain	7	0.6961	0.3732	110	13	-0.3034	1.61
g.3.11	EGF/Laminin	g.65.1	Notch domain	1	0.1731	0	110	1	0.4736	1.0965
g.3.11	EGF/Laminin	g.68.1	Kazal-type serine protease inhibitors	4	0.2232	0.9742	110	11	-0.0225	1.8321
g.37.1	C2H2 and C2HC zinc fingers	g.44.1	RING/U-box	1	0.3162	0	255	52	0.0001	1.8768
g.60.1	TSP-1 type 1 repeat	g.75.1	TSP type-3 repeat	2	-0.1583	0.1463	39	5	0.4947	1.3797
g.60.1	TSP-1 type 1 repeat	g.8.1	BPTI-like	1	0.3735	0	39	16	-0.9658	2.0197
