# Supplementary material for: Comparable contributions of structural-functional constraints and expression level to the rate of protein sequence evolution
Source: Biol Direct. 2008 Oct 7;3:40. doi: 10.1186/1745-6150-3-40 (PMC2572155; doi:10.1186/1745-6150-3-40)
Supplement: Additional file 2 — Comparison of the domain evolution rate differences in all Arabidopsis proteins and in multidomain proteins (text). [file 1745-6150-3-40-S2.txt]

C1	SCOP superfamily (domain 1)
C1 name	SCOP superfamily name (domain 1)
C2	SCOP superfamily (domain 2)
C2 name	SCOP superfamily name (domain 3)
NoPro	number of multidomain proteins with both C1 and C2
DMav	average log[10] of the ratios of evolutionary rates of C1 and C2 in multidomain proteins
DMsd	standard deviation of the above
N1	number C1 domains in genome
N2	number C2 domains in genome
DAav	average log[10] of the ratios of evolutionary rates of all (N1*N2) possible combinations of C1 and C2 domains
DAsd	standard deviation of the above

C1	C1 name	C2	C2 name	NoPro	DMav	DMsd	N1	N2	DAav	DAsd
a.1.2	alpha-helical ferredoxin	d.15.4	2Fe-2S ferredoxin-like	1	0.2003	0	1	13	-0.4882	0.7176
a.100.1	6-phosphogluconate dehydrogenase C-terminal domain-like	c.14.1	ClpP/crotonase	2	1.128	0.0903	16	23	-0.3223	0.817
a.100.1	6-phosphogluconate dehydrogenase C-terminal domain-like	c.2.1	NAD(P)-binding Rossmann-fold domains	15	0.2168	0.488	16	167	-0.4337	0.8435
a.102.4	Terpenoid cyclases/Protein prenyltransferases	a.128.1	Terpenoid synthases	4	-0.005	0.0992	9	11	0.373	1.1048
a.113.1	DNA repair protein MutS, domain III	c.37.1	P-loop containing nucleoside triphosphate hydrolases	2	0.1383	0.1947	2	458	1.1029	0.9511
a.118.1	ARM repeat	b.1.10	Clathrin adaptor appendage domain	6	0.0431	0.2837	47	7	-0.4184	0.7216
a.118.1	ARM repeat	b.69.6	Clathrin heavy-chain terminal domain	2	-0.0675	0.4431	47	1	0.6692	0.693
a.118.1	ARM repeat	d.105.1	Subdomain of clathrin and coatomer appendage domain	5	0.041	0.4436	47	6	-0.5775	0.7307
a.118.17	Cullin repeat-like	a.4.5	Winged helix DNA-binding domain	4	-0.1776	0.4878	4	44	0.3102	0.7005
a.118.17	Cullin repeat-like	e.40.1	Cullin homology domain	4	-0.1074	0.3278	4	5	0.6077	0.3219
a.118.19	C-terminal domain of Ku80	b.131.1	SPOC domain-like	1	-0.0246	0	1	2	0.5828	0.0456
a.118.8	TPR-like	a.2.3	Chaperone J-domain	2	0.0202	0.0082	44	57	0.538	0.8536
a.118.8	TPR-like	b.15.1	HSP20-like chaperones	3	0.1932	0.3273	44	20	-0.1506	0.8019
a.118.8	TPR-like	b.62.1	Cyclophilin-like	1	0.08	0	44	26	0.5629	0.8326
a.118.8	TPR-like	c.117.1	Amidase signature (AS) enzymes	2	-0.0863	0.2093	44	7	-0.0262	0.7684
a.118.8	TPR-like	c.47.1	Thioredoxin-like	2	0.1489	0.5644	44	85	0.2963	0.8881
a.118.8	TPR-like	d.159.1	Metallo-dependent phosphatases	1	-0.2475	0	44	26	1.1432	1.0445
a.118.8	TPR-like	d.211.1	Ankyrin repeat	1	-0.315	0	44	31	-0.0551	0.9121
a.118.8	TPR-like	d.26.1	FKBP-like	3	-0.1324	0.7425	44	19	0.616	0.8177
a.118.8	TPR-like	g.44.1	RING/U-box	1	-0.0208	0	44	100	0.366	0.9385
a.118.9	ENTH/VHS domain	a.7.8	GAT-like domain	4	-0.0685	0.3359	18	5	-0.0346	0.8224
a.119.1	Lipoxigenase	b.12.1	Lipase/lipooxygenase domain (PLAT/LH2 domain)	4	-0.2721	0.1203	5	4	-0.4037	0.7037
a.129.1	GroEL equatorial domain-like	c.8.5	GroEL apical domain-like	3	0.0141	0.1281	4	14	-0.3158	0.7706
a.14.1	VHP, Villin headpiece domain	d.109.1	Actin depolymerizing proteins	1	-1.6398	0	1	8	0.7222	0.4397
a.144.1	PABC (PABP) domain	d.58.7	RNA-binding domain, RBD	2	0.0061	0.4287	2	138	-0.2652	0.7293
a.149.1	RNase III domain-like	c.37.1	P-loop containing nucleoside triphosphate hydrolases	2	0.1141	0.3288	5	458	1.1229	1.1375
a.157.1	Skp1 dimerisation domain-like	d.42.1	POZ domain	1	-0.546	0	2	3	-0.6804	0.3504
a.159.2	FF domain	b.72.1	WW domain	1	-0.0317	0	1	1	-0.2039	0
a.160.1	PAP/OAS1 substrate-binding domain	d.218.1	Nucleotidyltransferase	2	-0.042	0.0873	3	6	-0.0322	0.8531
a.162.1	Pre-protein crosslinking domain of SecA	a.172.1	Helical scaffold and wing domains of SecA	1	0.0594	0	2	1	-0.5568	0.7169
a.166.1	RuBisCo LSMT C-terminal, substrate-binding domain	b.85.7	SET domain	1	-0.0319	0	1	16	-0.3042	0.4917
a.169.1	BEACH domain	b.55.1	PH domain-like	1	0.4392	0	2	11	0.6457	1.1192
a.174.1	Double Clp-N motif	c.37.1	P-loop containing nucleoside triphosphate hydrolases	4	-0.0545	1.4704	4	458	0.0741	1.6869
a.177.1	Sigma2 domain of RNA polymerase sigma factors	a.4.13	Sigma3 and sigma4 domains of RNA polymerase sigma factors	2	-0.0764	0.5006	2	5	0.0658	0.8138
a.182.1	GatB/YqeY motif	d.128.1	Glutamine synthetase/guanido kinase	1	-0.0704	0	1	1	0.2979	0
a.187.1	HAND domain of the nucleosome remodeling ATPase ISWI	a.4.1	Homeodomain-like	2	0.013	0.1503	1	148	0.1798	0.9743
a.187.1	HAND domain of the nucleosome remodeling ATPase ISWI	c.37.1	P-loop containing nucleoside triphosphate hydrolases	1	-2.1583	0	1	458	-0.1189	0.9398
a.189.1	XPC-binding domain	a.5.2	UBA-like	2	-1.2886	0.3802	2	7	-0.8136	0.9898
a.189.1	XPC-binding domain	d.15.1	Ubiquitin-like	2	0.0075	0.2207	2	42	0.3789	2.3778
a.192.1	N-terminal domain of adenylylcyclase associated protein, CAP	b.80.5	C-terminal domain of adenylylcyclase associated protein	1	0.0388	0	1	1	0.2681	0
a.2.11	Fe,Mn superoxide dismutase (SOD), N-terminal domain	d.44.1	Fe,Mn superoxide dismutase (SOD), C-terminal domain	3	-0.0828	0.2707	3	3	-0.0195	0.3921
a.2.17	Endosomal sorting complex assembly domain	a.24.28	VPS28 C-terminal domain-like	2	-0.1799	0.2137	2	2	1.1752	0
a.2.3	Chaperone J-domain	b.4.1	HSP40/DnaJ peptide-binding domain	8	-0.2055	0.4501	57	9	-0.2113	0.7913
a.2.3	Chaperone J-domain	d.58.1	4Fe-4S ferredoxins	1	-0.2038	0	57	5	1.3351	1.2226
a.2.3	Chaperone J-domain	g.54.1	DnaJ/Hsp40 cysteine-rich domain	7	-0.1	0.2301	57	7	0.0363	0.8356
a.2.7	tRNA-binding arm	d.104.1	Class II aaRS and biotin synthetases	1	-0.4069	0	1	24	0.4467	0.6176
a.203.1	Putative anticodon-binding domain of alanyl-tRNA synthetase (AlaRS)	d.104.1	Class II aaRS and biotin synthetases	2	0.1235	0.1747	2	24	0.7153	0.611
a.203.1	Putative anticodon-binding domain of alanyl-tRNA synthetase (AlaRS)	d.67.1	ThrRS/AlaRS common domain	1	0.2846	0	2	2	0.8138	0.4413
a.208.1	Citrobacter dihydroxyacetone kinase extra ATP-binding domain	c.119.1	DAK1/DegV-like	1	-0.2675	0	1	1	0.8325	0
a.21.1	HMG-box	b.55.1	PH domain-like	1	0.3415	0	10	11	0.277	0.9808
a.235.1	ATP-dependent DNA ligase DNA-binding domain	b.40.4	Nucleic acid-binding proteins	1	0.0952	0	1	47	0.172	0.8734
a.235.1	ATP-dependent DNA ligase DNA-binding domain	d.142.2	DNA ligase/mRNA capping enzyme, catalytic domain	1	0.3866	0	1	3	0.1788	0.1568
a.238.1	BAR/IMD domain-like	g.45.1	ArfGap/RecO-like zinc finger	1	0.2877	0	1	9	-0.4778	0.5926
a.24.13	Domain of the SRP/SRP receptor G-proteins	a.36.1	Signal peptide-binding domain	2	0.2868	0.4819	2	2	-0.267	0.4147
a.24.13	Domain of the SRP/SRP receptor G-proteins	c.37.1	P-loop containing nucleoside triphosphate hydrolases	2	0.3962	0.3395	2	458	-0.102	0.9945
a.242.1	Dcp2 domain-like	d.113.1	Nudix	1	-0.1001	0	1	7	-0.6665	0.4299
a.245.1	EB1 dimerisation domain-like	a.40.1	Calponin-homology domain, CH-domain	2	-0.3103	0.5998	2	6	0.9458	0.641
a.269.1	FtsH protease domain-like	c.37.1	P-loop containing nucleoside triphosphate hydrolases	10	0.0705	0.2335	10	458	-0.023	1.019
a.27.1	Anticodon-binding domain of a subclass of class I aminoacyl-tRNA synthetases	b.40.4	Nucleic acid-binding proteins	1	-0.2642	0	9	47	0.206	0.9579
a.27.1	Anticodon-binding domain of a subclass of class I aminoacyl-tRNA synthetases	b.51.1	ValRS/IleRS/LeuRS editing domain	5	-0.0529	0.1964	9	5	0.1294	0.5283
a.27.1	Anticodon-binding domain of a subclass of class I aminoacyl-tRNA synthetases	c.26.1	Nucleotidylyl transferase	4	-0.0574	0.2014	9	18	0.6572	0.6819
a.29.12	Nqo1C-terminal domain-like	c.142.1	Nqo1 FMN-binding domain-like	1	0.1397	0	1	1	-1.0569	0
a.29.12	Nqo1C-terminal domain-like	d.15.13	Nqo1 middle domain-like	1	0.264	0	1	1	-1.3757	0
a.29.2	Bromodomain	d.108.1	Acyl-CoA N-acyltransferases (Nat)	1	0.1384	0	9	9	0.4269	0.916
a.29.3	Acyl-CoA dehydrogenase C-terminal domain-like	e.6.1	Acyl-CoA dehydrogenase NM domain-like	5	-0.0433	0.4133	6	5	-0.4294	0.3898
a.29.5	alpha-ketoacid dehydrogenase kinase, N-terminal domain	d.122.1	ATPase domain of HSP90 chaperone/DNA topoisomerase II/histidine kinase	1	0.0515	0	1	15	-0.1508	0.6259
a.32.1	Transcription factor IIA (TFIIA), alpha-helical domain	b.56.1	Transcription factor IIA (TFIIA), beta-barrel domain	2	-0.5692	0.079	2	5	-0.1573	0.23
a.36.1	Signal peptide-binding domain	c.37.1	P-loop containing nucleoside triphosphate hydrolases	2	0.1094	0.8214	2	458	0.1651	0.9512
a.39.1	EF-hand	d.144.1	Protein kinase-like (PK-like)	18	-0.0042	0.2113	62	502	0.1969	1.1236
a.39.1	EF-hand	f.42.1	Mitochondrial carrier	1	0.3268	0	62	38	0.1852	1.0361
a.4.1	Homeodomain-like	c.23.1	CheY-like	4	0.0771	0.6412	148	24	-0.969	1.1406
a.4.1	Homeodomain-like	c.37.1	P-loop containing nucleoside triphosphate hydrolases	2	-2.1713	0.1503	148	458	-0.2988	1.3506
a.4.5	Winged helix DNA-binding domain	c.66.1	S-adenosyl-L-methionine-dependent methyltransferases	2	0.2485	0.3685	44	56	-0.5373	0.9254
a.4.5	Winged helix DNA-binding domain	e.40.1	Cullin homology domain	5	0.1306	0.4169	44	5	0.2975	0.7674
a.4.5	Winged helix DNA-binding domain	e.63.1	E2F-DP heterodimerization region	4	-0.0627	0.1196	44	4	-0.6979	0.8251
a.4.7	Ribosomal protein L11, C-terminal domain	d.47.1	Ribosomal L11/L12e N-terminal domain	2	-0.2183	0.843	2	3	1.588	0.6991
a.41.1	Domain of poly(ADP-ribose) polymerase	d.166.1	ADP-ribosylation	2	-0.1268	0.1687	2	3	0.0267	0.3473
a.41.1	Domain of poly(ADP-ribose) polymerase	d.297.1	WGR domain-like	2	-0.1724	0.0775	2	3	-0.3459	0.4943
a.41.1	Domain of poly(ADP-ribose) polymerase	g.39.1	Glucocorticoid receptor-like (DNA-binding domain)	1	-0.3289	0	2	10	0.3386	0.7506
a.45.1	Glutathione S-transferase (GST), C-terminal domain	c.47.1	Thioredoxin-like	9	-0.1745	0.2765	12	85	0.7364	0.8312
a.46.2	Nucleoside phosphorylase/phosphoribosyltransferase N-terminal domain	c.27.1	Nucleoside phosphorylase/phosphoribosyltransferase catalytic domain	1	-0.2368	0	1	1	0.5819	0
a.48.2	Transferrin receptor-like dimerisation domain	c.8.4	PA domain	2	-0.0823	0.0127	2	2	0.2091	0.2192
a.5.2	UBA-like	b.40.4	Nucleic acid-binding proteins	1	-0.6938	0	7	47	-0.1842	0.9033
a.5.2	UBA-like	d.15.1	Ubiquitin-like	3	0.841	0.7964	7	42	1.1925	2.1971
a.5.2	UBA-like	d.43.1	Elongation factor Ts (EF-Ts), dimerisation domain	2	-0.1123	0.0016	7	2	0.0021	0.4362
a.56.1	CO dehydrogenase ISP C-domain like	d.133.1	Molybdenum cofactor-binding domain	2	-0.1403	0.4031	2	2	-0.4396	0.5338
a.56.1	CO dehydrogenase ISP C-domain like	d.145.1	FAD-binding domain	2	-0.0756	0.4742	2	9	-0.487	0.5704
a.56.1	CO dehydrogenase ISP C-domain like	d.15.4	2Fe-2S ferredoxin-like	2	-0.0661	0.6786	2	13	0.2228	0.7128
a.56.1	CO dehydrogenase ISP C-domain like	d.41.1	CO dehydrogenase molybdoprotein N-domain-like	2	-0.0433	0.5188	2	2	-1.1002	0.3442
a.56.1	CO dehydrogenase ISP C-domain like	d.87.2	CO dehydrogenase flavoprotein C-terminal domain-like	1	0.2373	0	2	1	-0.3751	0.163
a.60.12	DNA polymerase beta-like, second domain	a.60.6	DNA polymerase beta, N-terminal domain-like	1	-0.1179	0	1	1	-1.0013	0
a.60.12	DNA polymerase beta-like, second domain	d.218.1	Nucleotidyltransferase	1	-0.4152	0	1	6	-1.7715	0.5747
a.60.14	eIF2alpha middle domain-like	b.40.4	Nucleic acid-binding proteins	1	-0.1987	0	1	47	-0.7073	0.8734
a.60.14	eIF2alpha middle domain-like	d.58.51	eIF-2-alpha, C-terminal domain	1	-0.0902	0	1	1	-0.6211	0
a.60.2	RuvA domain 2-like	c.52.1	Restriction endonuclease-like	1	0.0325	0	1	1	-0.0005	0
a.60.4	Rad51 N-terminal domain-like	c.37.1	P-loop containing nucleoside triphosphate hydrolases	2	-0.0802	0.3186	2	458	0.096	0.9632
a.60.6	DNA polymerase beta, N-terminal domain-like	d.218.1	Nucleotidyltransferase	1	-0.2974	0	1	6	-0.7702	0.5747
a.60.7	5' to 3' exonuclease, C-terminal subdomain	c.120.1	PIN domain-like	1	0.364	0	1	6	-0.8164	0.803
a.60.8	HRDC-like	c.37.1	P-loop containing nucleoside triphosphate hydrolases	1	1.291	0	3	458	0.2899	1.1088
a.60.8	HRDC-like	c.55.3	Ribonuclease H-like	1	0.0818	0	3	22	-0.8438	0.8691
a.66.1	Transducin (alpha subunit), insertion domain	c.37.1	P-loop containing nucleoside triphosphate hydrolases	1	-0.6929	0	1	458	0.6367	0.9398
a.69.1	C-terminal domain of alpha and beta subunits of F1 ATP synthase	b.49.1	N-terminal domain of alpha and beta subunits of F1 ATP synthase	2	-0.0679	0.0218	3	2	-0.818	0.336
a.69.1	C-terminal domain of alpha and beta subunits of F1 ATP synthase	c.37.1	P-loop containing nucleoside triphosphate hydrolases	3	0.0541	0.26	3	458	-0.1588	0.988
a.69.3	1-deoxy-D-xylulose-5-phosphate reductoisomerase, C-terminal domain	c.2.1	NAD(P)-binding Rossmann-fold domains	1	0.0808	0	1	167	-1.2952	0.6257
a.69.3	1-deoxy-D-xylulose-5-phosphate reductoisomerase, C-terminal domain	d.81.1	Glyceraldehyde-3-phosphate dehydrogenase-like, C-terminal domain	1	-0.0132	0	1	20	-0.9032	0.991
a.7.14	MIT domain	c.37.1	P-loop containing nucleoside triphosphate hydrolases	1	0.2592	0	1	458	-0.8132	0.9398
a.7.3	Succinate dehydrogenase/fumarate reductase flavoprotein C-terminal domain	c.3.1	FAD/NAD(P)-binding domain	1	0.3306	0	1	26	-0.5669	0.6611
a.71.1	ERP29 C domain-like	c.47.1	Thioredoxin-like	1	-0.1786	0	1	85	0.4153	0.6007
a.71.2	Helical domain of Sec23/24	c.62.1	vWA-like	3	0.1775	0.0484	3	7	-0.2693	0.4257
a.71.2	Helical domain of Sec23/24	d.109.2	C-terminal, gelsolin-like domain of Sec23/24	3	0.1391	0.2121	3	3	-0.0992	0.758
a.71.2	Helical domain of Sec23/24	g.41.10	Zn-finger domain of Sec23/24	3	0.232	0.1764	3	5	-0.2927	0.6961
a.8.3	Families 57/38 glycoside transferase middle domain	c.6.2	Glycoside hydrolase/deacetylase	1	-0.0201	0	1	1	0.0588	0
a.8.4	Heat shock protein 70kD (HSP70), C-terminal subdomain	b.130.1	Heat shock protein 70kD (HSP70), peptide-binding domain	3	0.6634	0.1489	3	7	0.584	0.8546
a.8.4	Heat shock protein 70kD (HSP70), C-terminal subdomain	c.55.1	Actin-like ATPase domain	3	-1.4327	1.7312	3	25	-0.032	1.0278
a.80.1	DNA polymerase III clamp loader subunits, C-terminal domain	c.37.1	P-loop containing nucleoside triphosphate hydrolases	4	-0.0413	0.277	4	458	0.4887	1.0901
a.9.1	Peripheral subunit-binding domain of 2-oxo acid dehydrogenase complex	b.84.1	Single hybrid motif	2	-0.2451	0.0349	2	12	1.3102	0.5054
a.9.1	Peripheral subunit-binding domain of 2-oxo acid dehydrogenase complex	c.43.1	CoA-dependent acyltransferases	2	-0.1375	0.0636	2	7	1.4588	0.6397
a.92.1	Carbamoyl phosphate synthetase, large subunit connection domain	c.24.1	Methylglyoxal synthase-like	1	-0.1366	0	1	2	-0.1027	0.3268
a.92.1	Carbamoyl phosphate synthetase, large subunit connection domain	c.30.1	PreATP-grasp domain	1	-1.7151	0	1	7	0.2942	0.636
a.92.1	Carbamoyl phosphate synthetase, large subunit connection domain	d.142.1	Glutathione synthetase ATP-binding domain-like	1	0.1392	0	1	9	0.5393	0.4174
a.96.1	DNA-glycosylase	d.129.1	TATA-box binding protein-like	1	0.1317	0	10	3	0.7706	1.3072
a.99.1	Cryptochrome/photolyase FAD-binding domain	c.28.1	Cryptochrome/photolyase, N-terminal domain	5	-0.1128	0.2075	5	7	-0.6516	1.0916
b.1.10	Clathrin adaptor appendage domain	d.105.1	Subdomain of clathrin and coatomer appendage domain	6	-0.0003	0.4034	7	6	-0.1591	0.3375
b.1.12	Purple acid phosphatase, N-terminal domain	d.159.1	Metallo-dependent phosphatases	4	0.0102	0.1928	4	26	1.0774	0.8189
b.1.18	E set domains	b.43.4	Riboflavin synthase domain-like	2	-0.1533	0.232	9	10	0.1973	0.7119
b.1.18	E set domains	c.25.1	Ferredoxin reductase-like, C-terminal NADP-linked domain	2	-0.0062	0.1262	9	9	0.2834	0.7177
b.1.18	E set domains	d.120.1	Cytochrome b5-like heme/steroid binding domain	2	0.089	0.2606	9	11	0.2239	0.706
b.1.18	E set domains	d.176.1	Oxidoreductase molybdopterin-binding domain	3	-0.0394	0.087	9	3	0.3262	0.4989
b.1.8	Cu,Zn superoxide dismutase-like	d.58.17	HMA, heavy metal-associated domain	1	0.4286	0	4	5	0.1538	0.6255
b.103.1	MoeA N-terminal region -like	c.57.1	Molybdenum cofactor biosynthesis proteins	2	-0.0454	0.3138	1	2	0.0467	0.6169
b.104.1	P-domain of calnexin/calreticulin	b.29.1	Concanavalin A-like lectins/glucanases	3	-0.0187	0.4122	4	26	-0.8014	0.6254
b.117.1	Obg GTP-binding protein N-terminal domain	c.37.1	P-loop containing nucleoside triphosphate hydrolases	1	0.0962	0	1	458	0.4098	0.9398
b.122.1	PUA domain-like	c.26.1	Nucleotidylyl transferase	3	0.2182	0.1571	6	18	0.3358	0.7834
b.122.1	PUA domain-like	d.265.1	Pseudouridine synthase	1	-0.2015	0	6	7	-0.1251	0.9016
b.130.1	Heat shock protein 70kD (HSP70), peptide-binding domain	c.55.1	Actin-like ATPase domain	7	-0.7552	1.6427	7	25	-0.616	1.2903
b.131.1	SPOC domain-like	c.62.1	vWA-like	1	-0.2694	0	2	7	0.566	0.3801
b.142.1	DNA-binding pseudobarrel domain	d.10.1	DNA-binding domain	1	-0.1859	0	24	61	-0.0339	1.3491
b.18.1	Galactose-binding domain-like	b.30.5	Galactose mutarotase-like	1	0.3412	0	4	8	-0.6714	0.5813
b.18.1	Galactose-binding domain-like	c.1.8	(Trans)glycosidases	1	0.1518	0	4	100	-0.5744	0.6318
b.2.7	Second domain of Mu2 adaptin subunit (ap50) of ap2 adaptor	d.110.4	SNARE-like	4	0.0345	0.4324	4	14	0.1444	1.0527
b.26.1	SMAD/FHA domain	d.219.1	PP2C-like	1	-0.1552	0	2	24	0.6403	0.5792
b.29.1	Concanavalin A-like lectins/glucanases	d.144.1	Protein kinase-like (PK-like)	8	0.0166	0.1455	26	502	0.5478	0.8897
b.30.2	Amine oxidase catalytic domain	d.17.2	Amine oxidase N-terminal region	4	-0.3847	0.2638	5	4	-0.3486	0.9828
b.30.5	Galactose mutarotase-like	c.1.8	(Trans)glycosidases	1	-0.1894	0	8	100	0.0971	0.5765
b.34.10	Cap-Gly domain	d.15.1	Ubiquitin-like	1	-0.4172	0	1	42	1.3775	2.2045
b.34.13	Chromo domain-like	d.108.1	Acyl-CoA N-acyltransferases (Nat)	2	-0.0856	0.3254	4	9	-0.1231	1.0833
b.34.5	Translation proteins SH3-like domain	b.40.4	Nucleic acid-binding proteins	3	-0.3561	0.6907	12	47	-0.4346	1.113
b.34.8	Fumarylacetoacetate hydrolase, FAH, N-terminal domain	d.177.1	FAH	1	0.2387	0	1	2	0.8216	0.1188
b.35.1	GroES-like	c.2.1	NAD(P)-binding Rossmann-fold domains	5	-0.0279	0.1963	10	167	-0.1132	0.7127
b.4.1	HSP40/DnaJ peptide-binding domain	g.54.1	DnaJ/Hsp40 cysteine-rich domain	3	-0.2038	0.2762	9	7	0.2476	0.8603
b.40.4	Nucleic acid-binding proteins	c.26.1	Nucleotidylyl transferase	1	0.1958	0	47	18	0.4511	1.0203
b.40.4	Nucleic acid-binding proteins	d.101.1	Ribonuclease PH domain 2-like	2	-0.1608	0.2261	47	2	0.1453	0.8883
b.40.4	Nucleic acid-binding proteins	d.104.1	Class II aaRS and biotin synthetases	3	-0.0347	0.0141	47	24	0.223	1.055
b.40.4	Nucleic acid-binding proteins	d.14.1	Ribosomal protein S5 domain 2-like	2	-1.1021	0.2353	47	40	0.4841	1.0812
b.40.4	Nucleic acid-binding proteins	d.142.2	DNA ligase/mRNA capping enzyme, catalytic domain	2	0.1656	0.1778	47	3	0.0068	0.8766
b.40.4	Nucleic acid-binding proteins	d.230.1	N-terminal, heterodimerisation domain of RBP7 (RpoE)	1	0.0647	0	47	3	-0.0223	1.4213
b.40.4	Nucleic acid-binding proteins	d.43.1	Elongation factor Ts (EF-Ts), dimerisation domain	1	0.5825	0	47	2	0.1863	0.9303
b.40.4	Nucleic acid-binding proteins	d.58.51	eIF-2-alpha, C-terminal domain	1	0.1085	0	47	1	0.0861	0.8734
b.40.4	Nucleic acid-binding proteins	d.74.4	GAD domain	1	0.0817	0	47	1	-0.2602	0.8734
b.40.4	Nucleic acid-binding proteins	g.40.1	Retrovirus zinc finger-like domains	1	-0.152	0	47	4	-0.457	1.4611
b.43.3	Translation proteins	b.44.1	EF-Tu/eEF-1alpha/eIF2-gamma C-terminal domain	11	0.0674	0.7138	24	11	0.3124	0.879
b.43.3	Translation proteins	c.20.1	Initiation factor IF2/eIF5b, domain 3	1	-0.8298	0	24	1	-0.0648	0.6146
b.43.3	Translation proteins	c.37.1	P-loop containing nucleoside triphosphate hydrolases	19	-0.0656	0.4979	24	458	-0.0069	1.1151
b.43.3	Translation proteins	d.14.1	Ribosomal protein S5 domain 2-like	4	0.1599	0.1708	24	40	-0.0985	0.8858
b.43.3	Translation proteins	d.58.11	EF-G C-terminal domain-like	5	0.3547	1.6356	24	6	0.8194	0.9072
b.43.4	Riboflavin synthase domain-like	c.23.5	Flavoproteins	3	-0.1591	0.1859	10	9	-0.0542	0.6977
b.43.4	Riboflavin synthase domain-like	c.25.1	Ferredoxin reductase-like, C-terminal NADP-linked domain	9	0.0805	0.2765	10	9	0.0861	0.7363
b.43.4	Riboflavin synthase domain-like	d.120.1	Cytochrome b5-like heme/steroid binding domain	2	0.2423	0.0286	10	11	0.0266	0.725
b.43.4	Riboflavin synthase domain-like	d.176.1	Oxidoreductase molybdopterin-binding domain	2	0.0903	0.1233	10	3	0.1289	0.5257
b.43.5	Riboflavin kinase-like	c.108.1	HAD-like	1	0.3883	0	1	62	0.2786	0.6275
b.44.1	EF-Tu/eEF-1alpha/eIF2-gamma C-terminal domain	c.37.1	P-loop containing nucleoside triphosphate hydrolases	11	-0.1647	0.3337	11	458	-0.3194	1.1355
b.45.1	FMN-binding split barrel	c.104.1	YjeF N-terminal domain-like	1	0.0014	0	3	1	0.2384	0.4258
b.49.1	N-terminal domain of alpha and beta subunits of F1 ATP synthase	c.37.1	P-loop containing nucleoside triphosphate hydrolases	2	0.2606	0.1628	2	458	0.6591	0.9393
b.49.2	Alanine racemase C-terminal domain-like	c.1.6	PLP-binding barrel	1	0.1334	0	1	4	-0.1617	0.1737
b.52.1	Barwin-like endoglucanases	b.7.3	PHL pollen allergen	5	0.1063	0.4679	18	6	-1.0301	0.853
b.52.1	Barwin-like endoglucanases	g.3.1	Plant lectins/antimicrobial peptides	1	0.1763	0	18	3	-0.7375	0.7882
b.52.2	ADC-like	c.37.1	P-loop containing nucleoside triphosphate hydrolases	1	0.7197	0	1	458	-0.9264	0.9398
b.52.2	ADC-like	d.31.1	Cdc48 domain 2-like	1	0.38	0	1	1	-0.6523	0
b.53.1	Ribosomal protein L25-like	c.26.1	Nucleotidylyl transferase	2	0.0474	0.0136	2	18	0.6954	0.5565
b.55.1	PH domain-like	b.69.5	RCC1/BLIP-II	2	0.1385	0.4895	11	18	-0.197	0.9659
b.55.1	PH domain-like	g.50.1	FYVE/PHD zinc finger	2	0.4259	0.4256	11	26	0.2277	1.4188
b.58.1	PK beta-barrel domain-like	c.49.1	PK C-terminal domain-like	2	-0.0533	0.5713	3	3	0.1	0.413
b.62.1	Cyclophilin-like	d.58.7	RNA-binding domain, RBD	1	0.1843	0	26	138	-0.1237	0.7872
b.68.10	GyrA/ParC C-terminal domain-like	e.11.1	Type II DNA topoisomerase	1	0.1394	0	1	2	-0.0481	0.4714
b.69.5	RCC1/BLIP-II	g.50.1	FYVE/PHD zinc finger	4	0.054	0.2741	18	26	0.4246	1.259
b.69.7	Peptidase/esterase 'gauge' domain	c.69.1	alpha/beta-Hydrolases	1	-0.3006	0	1	58	-0.0724	0.4972
b.7.1	C2 domain (Calcium/lipid-binding domain, CaLB)	c.1.18	PLC-like phosphodiesterases	1	-0.1167	0	17	6	-0.1626	0.5484
b.71.1	Glycosyl hydrolase domain	c.1.8	(Trans)glycosidases	6	-0.1177	0.3805	6	100	0.4502	0.5505
b.80.4	Alpha subunit of glutamate synthase, C-terminal domain	c.1.4	FMN-linked oxidoreductases	2	-0.0376	0.1196	2	11	-0.1222	0.5637
b.80.4	Alpha subunit of glutamate synthase, C-terminal domain	d.153.1	N-terminal nucleophile aminohydrolases (Ntn hydrolases)	2	-0.159	0.0015	2	24	0.2273	0.4295
b.81.1	Trimeric LpxA-like enzymes	c.68.1	Nucleotide-diphospho-sugar transferases	6	0.1146	0.171	12	29	-0.0816	0.8469
b.82.3	cAMP-binding domain-like	d.211.1	Ankyrin repeat	1	-0.058	0	15	31	-1.057	0.9244
b.82.7	Calcium ATPase, transduction domain A	c.108.1	HAD-like	15	-0.046	0.4302	15	62	-0.285	0.8027
b.82.7	Calcium ATPase, transduction domain A	d.220.1	Metal cation-transporting ATPase, ATP-binding domain N	3	0.1836	0.1696	15	5	-1.0626	0.5364
b.84.1	Single hybrid motif	b.84.2	Rudiment single hybrid motif	1	0.7075	0	12	4	0.9437	1.4168
b.84.1	Single hybrid motif	c.30.1	PreATP-grasp domain	1	0.4129	0	12	7	0.1714	0.7737
b.84.1	Single hybrid motif	c.43.1	CoA-dependent acyltransferases	7	0.0143	0.3229	12	7	0.1486	0.7952
b.84.1	Single hybrid motif	d.142.1	Glutathione synthetase ATP-binding domain-like	1	0.4583	0	12	9	0.4165	0.6351
b.84.2	Rudiment single hybrid motif	c.14.1	ClpP/crotonase	1	-0.2904	0	4	23	-0.9793	1.4446
b.84.2	Rudiment single hybrid motif	c.30.1	PreATP-grasp domain	4	-0.0747	0.2351	4	7	-0.7723	1.4642
b.84.2	Rudiment single hybrid motif	d.142.1	Glutathione synthetase ATP-binding domain-like	4	-0.1044	0.1209	4	9	-0.5272	1.389
b.85.3	Urease, beta-subunit	b.92.1	Composite domain of metallo-dependent hydrolases	1	-0.0646	0	1	1	0.1551	0
b.85.3	Urease, beta-subunit	c.1.9	Metallo-dependent hydrolases	1	-0.1248	0	1	10	0.6236	0.4538
b.85.3	Urease, beta-subunit	d.8.1	Urease, gamma-subunit	1	-0.6418	0	1	1	0.5973	0
b.92.1	Composite domain of metallo-dependent hydrolases	c.1.9	Metallo-dependent hydrolases	1	-0.0602	0	1	10	0.4685	0.4538
b.92.1	Composite domain of metallo-dependent hydrolases	d.8.1	Urease, gamma-subunit	1	-0.5772	0	1	1	0.4422	0
b.98.1	Leukotriene A4 hydrolase N-terminal domain	d.92.1	Metalloproteases ("zincins"), catalytic domain	1	-0.1217	0	1	8	1.0406	0.6773
c.1.10	Aldolase	c.2.1	NAD(P)-binding Rossmann-fold domains	1	-0.4154	0	17	167	-0.5492	0.7659
c.1.10	Aldolase	c.58.1	Aminoacid dehydrogenase-like, N-terminal domain	1	-0.4103	0	17	11	-0.091	0.815
c.1.11	Enolase C-terminal domain-like	d.54.1	Enolase N-terminal domain-like	4	-0.0112	0.1035	4	4	-0.0892	0.7612
c.1.12	Phosphoenolpyruvate/pyruvate domain	c.8.1	Phosphohistidine domain	2	0.105	0.1288	12	2	-0.6536	0.3761
c.1.12	Phosphoenolpyruvate/pyruvate domain	d.142.1	Glutathione synthetase ATP-binding domain-like	2	0.0753	0.075	12	9	0.2134	0.5414
c.1.17	Nicotinate/Quinolinate PRTase C-terminal domain-like	d.41.2	Nicotinate/Quinolinate PRTase N-terminal domain-like	2	-0.1107	0.147	2	2	-0.4675	0.1528
c.1.2	Ribulose-phoshate binding barrel	c.23.16	Class I glutamine amidotransferase-like	1	-0.2295	0	15	14	-0.3506	0.694
c.1.2	Ribulose-phoshate binding barrel	c.61.1	PRTase-like	1	-0.1988	0	15	15	0.2874	0.8129
c.1.21	Dihydropteroate synthetase-like	d.58.30	6-hydroxymethyl-7,8-dihydropterin pyrophosphokinase, HPPK	1	-0.3475	0	1	1	0.0107	0
c.1.3	Thiamin phosphate synthase	c.72.1	Ribokinase-like	1	0.0601	0	2	18	0.7132	0.4923
c.1.4	FMN-linked oxidoreductases	d.153.1	N-terminal nucleophile aminohydrolases (Ntn hydrolases)	2	-0.1214	0.1181	11	24	0.3496	0.6804
c.1.8	(Trans)glycosidases	c.23.11	Beta-D-glucan exohydrolase, C-terminal domain	5	-0.0169	0.0721	100	5	0.0601	0.5319
c.1.8	(Trans)glycosidases	d.92.2	beta-N-acetylhexosaminidase-like domain	2	-0.3126	0.2345	100	2	-0.5233	0.7305
c.1.9	Metallo-dependent hydrolases	d.8.1	Urease, gamma-subunit	1	-0.517	0	10	1	-0.0263	0.4538
c.10.2	L domain-like	d.144.1	Protein kinase-like (PK-like)	67	0.0299	0.1912	104	502	0.895	0.8326
c.108.1	HAD-like	c.47.1	Thioredoxin-like	1	-0.1231	0	62	85	-0.4245	0.8626
c.108.1	HAD-like	c.87.1	UDP-Glycosyltransferase/glycogen phosphorylase	3	0.119	0.1085	62	22	-0.1261	0.8016
c.108.1	HAD-like	d.220.1	Metal cation-transporting ATPase, ATP-binding domain N	5	-0.0008	0.2237	62	5	-0.7776	0.6452
c.108.1	HAD-like	d.58.17	HMA, heavy metal-associated domain	2	-0.7021	0.9675	62	5	-0.05	0.7523
c.109.1	PEP carboxykinase N-terminal domain	c.91.1	PEP carboxykinase-like	1	-0.2869	0	1	1	-0.7449	0
c.124.1	NagB/RpiA/CoA transferase-like	d.58.40	D-ribose-5-phosphate isomerase (RpiA), lid domain	1	-0.2834	0	8	1	-1.0823	0.4691
c.14.1	ClpP/crotonase	c.2.1	NAD(P)-binding Rossmann-fold domains	2	0.1505	0.1336	23	167	-0.1114	0.8562
c.14.1	ClpP/crotonase	c.30.1	PreATP-grasp domain	1	0.4947	0	23	7	0.207	0.8334
c.14.1	ClpP/crotonase	d.142.1	Glutathione synthetase ATP-binding domain-like	1	0.1721	0	23	9	0.4521	0.7077
c.142.1	Nqo1 FMN-binding domain-like	d.15.13	Nqo1 middle domain-like	1	0.1243	0	1	1	-0.3188	0
c.144.1	RibA-like	d.115.1	YrdC/RibB	2	0.2288	0.5757	2	4	-0.6699	0.3253
c.2.1	NAD(P)-binding Rossmann-fold domains	c.23.12	Formate/glycerate dehydrogenase catalytic domain-like	3	-0.0975	0.398	167	3	0.3894	0.6258
c.2.1	NAD(P)-binding Rossmann-fold domains	c.23.4	Succinyl-CoA synthetase domains	1	-0.2245	0	167	3	0.9338	0.6474
c.2.1	NAD(P)-binding Rossmann-fold domains	c.58.1	Aminoacid dehydrogenase-like, N-terminal domain	11	0.0241	0.233	167	11	0.4582	0.9237
c.2.1	NAD(P)-binding Rossmann-fold domains	d.162.1	LDH C-terminal domain-like	7	-0.0159	0.3131	167	7	0.4159	0.6354
c.2.1	NAD(P)-binding Rossmann-fold domains	d.58.39	Glutamyl tRNA-reductase catalytic, N-terminal domain	1	0.36	0	167	1	1.4039	0.6257
c.2.1	NAD(P)-binding Rossmann-fold domains	d.81.1	Glyceraldehyde-3-phosphate dehydrogenase-like, C-terminal domain	13	-0.0679	0.2662	167	20	0.392	1.1501
c.20.1	Initiation factor IF2/eIF5b, domain 3	c.37.1	P-loop containing nucleoside triphosphate hydrolases	1	-0.0105	0	1	458	0.0579	0.9398
c.23.1	CheY-like	d.122.1	ATPase domain of HSP90 chaperone/DNA topoisomerase II/histidine kinase	4	-0.0532	0.3908	24	15	0.4307	0.8517
c.23.16	Class I glutamine amidotransferase-like	c.26.2	Adenine nucleotide alpha hydrolases-like	2	-0.1317	0.1795	14	17	0.1069	0.6905
c.23.16	Class I glutamine amidotransferase-like	c.37.1	P-loop containing nucleoside triphosphate hydrolases	3	0.1531	0.2203	14	458	0.645	1.022
c.23.16	Class I glutamine amidotransferase-like	c.8.3	Carbamoyl phosphate synthetase, small subunit N-terminal domain	1	0.3003	0	14	1	0.3758	0.4189
c.23.16	Class I glutamine amidotransferase-like	d.161.1	ADC synthase	1	-0.0879	0	14	4	-0.208	0.5593
c.23.16	Class I glutamine amidotransferase-like	d.52.2	GMP synthetase C-terminal dimerisation domain	1	0.084	0	14	1	0.6308	0.4189
c.23.4	Succinyl-CoA synthetase domains	d.142.1	Glutathione synthetase ATP-binding domain-like	1	-0.2989	0	3	9	-0.3703	0.437
c.23.5	Flavoproteins	c.25.1	Ferredoxin reductase-like, C-terminal NADP-linked domain	3	0.0436	0.1761	9	9	0.1402	0.7036
c.23.8	N5-CAIR mutase (phosphoribosylaminoimidazole carboxylase, PurE)	d.142.1	Glutathione synthetase ATP-binding domain-like	1	-0.1251	0	1	9	0.6661	0.4174
c.24.1	Methylglyoxal synthase-like	c.30.1	PreATP-grasp domain	1	-1.5786	0	2	7	0.3969	0.6564
c.24.1	Methylglyoxal synthase-like	c.97.1	Cytidine deaminase-like	1	-0.3598	0	2	8	0.0326	0.6449
c.24.1	Methylglyoxal synthase-like	d.142.1	Glutathione synthetase ATP-binding domain-like	1	0.2757	0	2	9	0.642	0.4696
c.25.1	Ferredoxin reductase-like, C-terminal NADP-linked domain	d.120.1	Cytochrome b5-like heme/steroid binding domain	2	0.0952	0.1344	9	11	-0.0594	0.7306
c.25.1	Ferredoxin reductase-like, C-terminal NADP-linked domain	d.176.1	Oxidoreductase molybdopterin-binding domain	2	-0.0567	0.0174	9	3	0.0429	0.5341
c.26.2	Adenine nucleotide alpha hydrolases-like	c.31.1	DHS-like NAD/FAD-binding domain	1	0.3257	0	17	9	0.345	0.698
c.26.2	Adenine nucleotide alpha hydrolases-like	d.153.1	N-terminal nucleophile aminohydrolases (Ntn hydrolases)	3	-0.0668	0.2457	17	24	0.7454	0.6945
c.26.2	Adenine nucleotide alpha hydrolases-like	d.210.1	Argininosuccinate synthetase, C-terminal domain	1	-0.3644	0	17	1	0.27	0.5756
c.26.2	Adenine nucleotide alpha hydrolases-like	d.52.2	GMP synthetase C-terminal dimerisation domain	1	0.0888	0	17	1	0.5239	0.5756
c.3.1	FAD/NAD(P)-binding domain	c.47.1	Thioredoxin-like	1	-0.4411	0	26	85	-0.2589	0.8816
c.3.1	FAD/NAD(P)-binding domain	d.16.1	FAD-linked reductases, C-terminal domain	3	0.0585	0.0399	26	8	-0.4078	0.9142
c.3.1	FAD/NAD(P)-binding domain	d.87.1	FAD/NAD-linked reductases, dimerisation (C-terminal) domain	5	0.1887	0.1461	26	5	0.3931	0.8556
c.30.1	PreATP-grasp domain	d.142.1	Glutathione synthetase ATP-binding domain-like	5	0.3471	0.8721	7	9	0.2451	0.7139
c.31.1	DHS-like NAD/FAD-binding domain	c.36.1	Thiamin diphosphate-binding fold (THDP-binding)	6	-0.1656	0.2973	9	16	0.2989	0.6945
c.32.1	Tubulin nucleotide-binding domain-like	d.79.2	Tubulin C-terminal domain-like	11	0.1293	0.4846	11	11	0.6538	0.7507
c.36.1	Thiamin diphosphate-binding fold (THDP-binding)	c.48.1	TK C-terminal domain-like	5	0.1406	0.3207	16	4	0.2694	0.86
c.37.1	P-loop containing nucleoside triphosphate hydrolases	c.60.1	Phosphoglycerate mutase-like	1	-0.2541	0	458	5	-0.4273	1.1079
c.37.1	P-loop containing nucleoside triphosphate hydrolases	c.61.1	PRTase-like	5	0.0032	0.2532	458	15	-0.007	1.1058
c.37.1	P-loop containing nucleoside triphosphate hydrolases	d.110.4	SNARE-like	1	-0.0628	0	458	14	0.4044	1.2098
c.37.1	P-loop containing nucleoside triphosphate hydrolases	d.14.1	Ribosomal protein S5 domain 2-like	6	0.0207	0.2818	458	40	-0.0916	1.1416
c.37.1	P-loop containing nucleoside triphosphate hydrolases	d.15.10	TGS-like	2	-0.069	0.3941	458	2	0.4671	0.957
c.37.1	P-loop containing nucleoside triphosphate hydrolases	d.237.1	Hypothetical protein YjiA, C-terminal domain	1	-0.1578	0	458	1	-0.0649	0.9398
c.37.1	P-loop containing nucleoside triphosphate hydrolases	d.250.1	Folate-binding domain	1	-0.129	0	458	3	-0.1972	0.9947
c.37.1	P-loop containing nucleoside triphosphate hydrolases	d.31.1	Cdc48 domain 2-like	1	-0.3398	0	458	1	0.274	0.9398
c.37.1	P-loop containing nucleoside triphosphate hydrolases	d.48.1	RecA protein, C-terminal domain	1	-0.1143	0	458	1	-0.7636	0.9398
c.37.1	P-loop containing nucleoside triphosphate hydrolases	d.52.3	Prokaryotic type KH domain (KH-domain type II)	2	-0.2548	0.1608	458	3	0.1916	1.0366
c.37.1	P-loop containing nucleoside triphosphate hydrolases	d.52.8	Fe-S cluster assembly (FSCA) domain-like	1	0.1027	0	458	4	0.0563	1.0246
c.37.1	P-loop containing nucleoside triphosphate hydrolases	d.58.11	EF-G C-terminal domain-like	6	0.3232	1.53	458	6	0.8263	1.1564
c.37.1	P-loop containing nucleoside triphosphate hydrolases	d.75.2	DNA repair protein MutS, domain I	2	0.0652	0.0631	458	2	0.0801	0.9557
c.37.1	P-loop containing nucleoside triphosphate hydrolases	f.37.1	ABC transporter transmembrane region	3	-0.0987	0.0496	458	3	-0.5625	1.1162
c.37.1	P-loop containing nucleoside triphosphate hydrolases	g.50.1	FYVE/PHD zinc finger	1	0.118	0	458	26	-0.2961	1.487
c.45.1	(Phosphotyrosine protein) phosphatases II	d.142.2	DNA ligase/mRNA capping enzyme, catalytic domain	1	0.2528	0	14	3	0.0535	0.2886
c.47.1	Thioredoxin-like	g.49.1	Cysteine-rich domain	3	0.2982	0.067	85	6	-0.8341	0.8128
c.51.1	Class II aaRS ABD-related	d.104.1	Class II aaRS and biotin synthetases	5	0.0798	0.1824	6	24	0.2201	0.6918
c.51.1	Class II aaRS ABD-related	d.67.1	ThrRS/AlaRS common domain	1	-0.1609	0	6	2	0.3186	0.5282
c.52.3	Eukaryotic RPB5 N-terminal domain	d.78.1	RPB5-like RNA polymerase subunit	2	-0.0928	0.3036	2	3	0.4633	1.3544
c.55.2	Creatinase/prolidase N-terminal domain	d.127.1	Creatinase/aminopeptidase	1	0.1754	0	1	10	1.1205	0.5498
c.55.3	Ribonuclease H-like	e.8.1	DNA/RNA polymerases	1	-0.1247	0	22	10	0.4869	0.7474
c.55.4	Translational machinery components	d.79.3	L30e-like	1	-0.3536	0	4	10	-0.645	1.0738
c.55.4	Translational machinery components	d.91.1	N-terminal domain of eukaryotic peptide chain release factor subunit 1, ERF1	1	-0.174	0	4	1	0.1954	1.0449
c.59.1	MurD-like peptide ligases, peptide-binding domain	c.72.2	MurD-like peptide ligases, catalytic domain	1	0.3779	0	1	4	-0.7733	0.2981
c.61.1	PRTase-like	d.153.1	N-terminal nucleophile aminohydrolases (Ntn hydrolases)	1	0.3714	0	15	24	0.2142	0.7156
c.62.1	vWA-like	d.109.2	C-terminal, gelsolin-like domain of Sec23/24	3	-0.0384	0.1653	7	3	0.1702	0.7966
c.62.1	vWA-like	g.41.10	Zn-finger domain of Sec23/24	5	0.0479	0.1154	7	5	-0.0234	0.7496
c.66.1	S-adenosyl-L-methionine-dependent methyltransferases	d.282.1	SSo0622-like	1	-0.3459	0	56	1	-0.5146	0.6122
c.71.1	Dihydrofolate reductase-like	c.97.1	Cytidine deaminase-like	1	0.11	0	2	8	-0.0914	0.6734
c.71.1	Dihydrofolate reductase-like	d.117.1	Thymidylate synthase/dCMP hydroxymethylase	1	0.0612	0	2	1	0.2376	0.4211
c.73.1	Carbamate kinase-like	c.82.1	ALDH-like	1	0.071	0	5	19	-0.2015	0.7834
c.73.1	Carbamate kinase-like	d.58.18	ACT-like	1	0.1612	0	5	5	-0.103	0.6544
c.79.1	Tryptophan synthase beta subunit-like PLP-dependent enzymes	d.58.18	ACT-like	1	-0.1697	0	17	5	0.26	0.5073
c.8.1	Phosphohistidine domain	d.142.1	Glutathione synthetase ATP-binding domain-like	2	-0.0298	0.2038	2	9	0.867	0.405
c.8.2	LeuD/IlvD-like	c.83.1	Aconitase iron-sulfur domain	2	-0.2819	0.0678	3	2	0.4482	0.3185
c.8.5	GroEL apical domain-like	g.50.1	FYVE/PHD zinc finger	1	-0.5719	0	14	26	-0.3837	1.3172
c.80.1	SIS domain	d.153.1	N-terminal nucleophile aminohydrolases (Ntn hydrolases)	1	0.1834	0	5	24	0.5063	0.6298
c.81.1	Formate dehydrogenase/DMSO reductase, domains 1-3	d.15.4	2Fe-2S ferredoxin-like	2	-0.2109	0.4107	2	13	0.3994	0.7031
c.81.1	Formate dehydrogenase/DMSO reductase, domains 1-3	d.58.1	4Fe-4S ferredoxins	2	-0.0039	0.2163	2	5	1.4234	1.1513
c.84.1	Phosphoglucomutase, first 3 domains	d.129.2	Phosphoglucomutase, C-terminal domain	2	1.9265	0.2003	5	2	-0.1274	0.3037
c.94.1	Periplasmic binding protein-like II	d.50.2	Porphobilinogen deaminase (hydroxymethylbilane synthase), C-terminal domain	1	0.1296	0	2	1	-0.0241	0.1424
d.100.1	L9 N-domain-like	d.99.1	Ribosomal protein L9 C-domain	1	0.0766	0	1	1	0.1961	0
d.101.1	Ribonuclease PH domain 2-like	d.14.1	Ribosomal protein S5 domain 2-like	2	-0.9413	0.0092	2	40	0.3387	0.6796
d.104.1	Class II aaRS and biotin synthetases	d.67.1	ThrRS/AlaRS common domain	2	0.0422	0.0066	24	2	0.0985	0.7228
d.109.2	C-terminal, gelsolin-like domain of Sec23/24	g.41.10	Zn-finger domain of Sec23/24	3	0.0929	0.2186	3	5	-0.1936	0.9732
d.110.3	PYP-like sensor domain (PAS domain)	d.144.1	Protein kinase-like (PK-like)	5	1.0799	0.1357	8	502	0.0896	0.7964
d.120.1	Cytochrome b5-like heme/steroid binding domain	d.176.1	Oxidoreductase molybdopterin-binding domain	2	-0.152	0.1518	11	3	0.1023	0.5172
d.122.1	ATPase domain of HSP90 chaperone/DNA topoisomerase II/histidine kinase	d.14.1	Ribosomal protein S5 domain 2-like	7	-0.1522	0.2526	15	40	0.148	0.8882
d.122.1	ATPase domain of HSP90 chaperone/DNA topoisomerase II/histidine kinase	d.271.1	HSP90 C-terminal domain	4	-0.2412	0.396	15	4	0.8929	0.8104
d.122.1	ATPase domain of HSP90 chaperone/DNA topoisomerase II/histidine kinase	e.11.1	Type II DNA topoisomerase	1	0.1905	0	15	2	-0.4728	0.7023
d.133.1	Molybdenum cofactor-binding domain	d.145.1	FAD-binding domain	2	0.0648	0.0711	2	9	-0.0474	0.7235
d.133.1	Molybdenum cofactor-binding domain	d.15.4	2Fe-2S ferredoxin-like	2	0.0743	0.2755	2	13	0.6624	0.8383
d.133.1	Molybdenum cofactor-binding domain	d.41.1	CO dehydrogenase molybdoprotein N-domain-like	2	0.097	0.1158	2	2	-0.6605	0.6067
d.133.1	Molybdenum cofactor-binding domain	d.87.2	CO dehydrogenase flavoprotein C-terminal domain-like	1	0.0926	0	2	1	0.0646	0.6331
d.139.1	PurM C-terminal domain-like	d.79.4	PurM N-terminal domain-like	2	-0.353	0.4824	2	2	0.9866	0
d.14.1	Ribosomal protein S5 domain 2-like	d.271.1	HSP90 C-terminal domain	4	0.0313	0.405	40	4	0.7449	0.8404
d.14.1	Ribosomal protein S5 domain 2-like	d.50.1	dsRNA-binding domain-like	2	-0.3433	0.2337	40	2	-0.0019	0.7575
d.14.1	Ribosomal protein S5 domain 2-like	d.58.11	EF-G C-terminal domain-like	5	0.2354	1.5187	40	6	0.9179	0.9386
d.14.1	Ribosomal protein S5 domain 2-like	d.58.26	GHMP Kinase, C-terminal domain	5	0.1272	0.118	40	5	-0.7201	0.6771
d.14.1	Ribosomal protein S5 domain 2-like	e.11.1	Type II DNA topoisomerase	1	-0.0694	0	40	2	-0.6208	0.7346
d.144.1	Protein kinase-like (PK-like)	d.169.1	C-type lectin-like	1	-0.1557	0	502	1	-1.6998	0.653
d.144.1	Protein kinase-like (PK-like)	d.20.1	UBC-like	1	0.4095	0	502	34	0.9585	1.2844
d.144.1	Protein kinase-like (PK-like)	d.211.1	Ankyrin repeat	1	0.0817	0	502	31	-0.6019	0.9084
d.144.1	Protein kinase-like (PK-like)	d.219.1	PP2C-like	1	0.0453	0	502	24	-0.2838	0.851
d.144.1	Protein kinase-like (PK-like)	g.44.1	RING/U-box	4	-0.0631	0.4082	502	100	-0.1807	0.935
d.145.1	FAD-binding domain	d.15.4	2Fe-2S ferredoxin-like	2	0.0095	0.2044	9	13	0.7098	0.8808
d.145.1	FAD-binding domain	d.41.1	CO dehydrogenase molybdoprotein N-domain-like	2	0.0323	0.0447	9	2	-0.6131	0.6255
d.145.1	FAD-binding domain	d.58.32	FAD-linked oxidases, C-terminal domain	5	-0.0326	0.2018	9	5	-0.3034	0.6455
d.145.1	FAD-binding domain	d.87.2	CO dehydrogenase flavoprotein C-terminal domain-like	1	-0.0225	0	9	1	0.112	0.5751
d.148.1	Hect, E3 ligase catalytic domain	d.15.1	Ubiquitin-like	1	-0.493	0	8	42	1.4394	2.2491
d.15.1	Ubiquitin-like	d.3.1	Cysteine proteinases	1	-0.1759	0	42	37	-1.4723	2.2629
d.15.4	2Fe-2S ferredoxin-like	d.41.1	CO dehydrogenase molybdoprotein N-domain-like	2	0.0228	0.1597	13	2	-1.3229	0.7569
d.15.4	2Fe-2S ferredoxin-like	d.58.1	4Fe-4S ferredoxins	2	0.2069	0.1943	13	5	1.024	1.3016
d.15.4	2Fe-2S ferredoxin-like	d.87.2	CO dehydrogenase flavoprotein C-terminal domain-like	1	-0.1765	0	13	1	-0.5978	0.7176
d.15.8	Translation initiation factor IF3, N-terminal domain	d.68.1	Translation initiation factor IF3, C-terminal domain	1	-0.2458	0	2	1	1.0508	0.2185
d.16.1	FAD-linked reductases, C-terminal domain	d.58.1	4Fe-4S ferredoxins	1	-0.2791	0	8	5	1.7257	1.2828
d.166.1	ADP-ribosylation	d.297.1	WGR domain-like	3	-0.1488	0.1902	3	3	-0.3726	0.4333
d.166.1	ADP-ribosylation	g.39.1	Glucocorticoid receptor-like (DNA-binding domain)	1	-0.0828	0	3	10	0.3119	0.7181
d.2.1	Lysozyme-like	g.3.1	Plant lectins/antimicrobial peptides	2	-0.3929	0.2435	4	3	-0.6433	0.6042
d.220.1	Metal cation-transporting ATPase, ATP-binding domain N	d.58.17	HMA, heavy metal-associated domain	2	-0.5073	1.1888	5	5	0.7277	0.4613
d.224.1	SufE/NifU	d.52.6	BolA-like	1	0.0589	0	2	1	-0.3687	0.1251
d.240.1	Lesion bypass DNA polymerase (Y-family), little finger domain	e.8.1	DNA/RNA polymerases	1	-0.0042	0	1	10	-1.2385	0.4207
d.297.1	WGR domain-like	g.39.1	Glucocorticoid receptor-like (DNA-binding domain)	1	-0.1017	0	3	10	0.6845	0.7889
d.41.1	CO dehydrogenase molybdoprotein N-domain-like	d.87.2	CO dehydrogenase flavoprotein C-terminal domain-like	1	-0.0863	0	2	1	0.7251	0.3888
d.51.1	Eukaryotic type KH-domain (KH-domain type I)	d.58.7	RNA-binding domain, RBD	3	-0.1815	0.3252	14	138	-0.2476	0.9619
d.58.7	RNA-binding domain, RBD	g.40.1	Retrovirus zinc finger-like domains	1	0.1302	0	138	4	-0.5133	1.3187
d.58.7	RNA-binding domain, RBD	g.44.1	RING/U-box	1	1.7151	0	138	100	-0.0732	0.8986
d.79.3	L30e-like	d.91.1	N-terminal domain of eukaryotic peptide chain release factor subunit 1, ERF1	1	0.1795	0	10	1	0.8404	0.5824
f.21.1	Transmembrane di-heme cytochromes	f.32.1	a domain/subunit of cytochrome bc1 complex (Ubiquinol-cytochrome c reductase)	1	-0.7279	0	1	1	-0.5495	0
